# Supplementary material for: Piezo1 regulates the mechanotransduction of soft matrix viscoelasticity
Source: Nat Commun. 2025 Oct 15;16:9155. doi: 10.1038/s41467-025-64185-5 (PMC12528374; doi:10.1038/s41467-025-64185-5)
Supplement: Supplementary file 4 — Source Data [file 41467_2025_64185_MOESM4_ESM.xlsx]

## Sheet: Fig 1b
Soft V-	Soft V+	Stiff V-	Stiff V+
574.918	313.821	21841.5	26002.4		Tukey's multiple comparisons test	Mean Diff,	95,00% CI of diff,	Below threshold?	Summary	Adjusted P Value
491.795	314.181	23223.4	25433
266.346	351.887	23398.2	25942		Soft V- vs. Soft V+	0.4349	-1,296 to 2,166	No	ns	0.9154
279.266	292.079	26693.4	27700.2		Soft V- vs. Stiff V-	-24.5	-25,94 to -23,06	Yes	****	<0,0001
235.346	300.491	28329.5	25019.8		Soft V- vs. Stiff V+	-25.44	-26,98 to -23,90	Yes	****	<0,0001
468.08	378.023	26675	26339.5		Soft V+ vs. Stiff V-	-24.93	-26,66 to -23,20	Yes	****	<0,0001
364.908	481.635	26675.9	25847.1		Soft V+ vs. Stiff V+	-25.88	-27,63 to -24,12	Yes	****	<0,0001
480.441	320.345	27063.3	25579		Stiff V- vs. Stiff V+	-0.9434	-2,483 to 0,5965	No	ns	0.3889
484.396	365.296	27586.3	24948.2
547.247	394.495	27728.6	25204.1
466.588	401.846	25221.8	25182.4
476.588	409.833	24510.1	34767
567.225	411.636	24201	24500.8
462.193	429.851	23940.7	31303.7			Soft V-	Soft V+	Stiff V-	Stiff V+
308.652	394.554	24749.8	39741.6		Number of values	95	58	113	80
319.195	415.01	26343.3	15292.1
539.853	450.296	26172.9	30695.5		Minimum	40.31	153.3	19167	8011
486.222	452.84	27012.6	28910.2		Maximum	662.4	536.1	30444	42516
344.064	462.473	25627.3	16584.1		Range	622.1	382.8	11277	34505
289.542	482.602	24245.5	32578.1
381.644	472.448	25657.5	35161.4		Mean	441.4	394.7	24775	25949
363.04	401.953	24970	23705.2		Std. Deviation	117.5	86.02	1843	7505
321.75	467.872	24996.3	32449.8		Std. Error of Mean	12.06	11.3	173.3	839.1
433.819	465.908	26431	22455.5
575.687	467.454	26569.6	28822.5
556.083	451.602	25534	31428.3
355.755	465.481	22083.9	27862.2
348.093	480.056	22313.8	30045.9
412.248	488.247	26609.5	34294.1
477.009	467.182	23720.1	29106.3
305.39	464.867	26653.7	42515.6
340.033	501.421	27562.4	21167
468.638	517.267	19297	25299.7
40.3144	536.077	22548.4	14330.9
401.863	520.457	22573.6	21142.2
418.733	508.183	26519	27610.1
359.068	498.212	25150.6	27374.9
368.384	513.817	19167.4	33240.9
595.614	345.22	24719.7	29491.6
473.794	341.8	22922	30574
472.865	411.576	25731.3	21479
527.693	350.404	22447.8	25149.5
603.805	310.398	24207.7	16393.9
409.509	356.358	21882.8	25716.9
421.5	380.495	24252.5	35182.3
443.111	333.812	25287.7	28556.7
519.006	337.79	28308.5	19501.5
592.167	343.483	25806.6	30143.9
621.589	349.873	26431.2	35747.9
577.426	365.475	23406	30650.8
393.626	371.318	28153.5	34594.8
622.569	365.118	26568.8	29267.6
295.539	308.15	28658	23774.8
421.512	282.804	25858.4	20004.6
347.582	194.369	27630.3	15502.4
332.121	242.866	23362.7	19713.9
626.74	153.285	22223	12540.3
392.001	238.38	28137.3	30564.6
453.877		29250.1	10333.7
562.621		23575.8	41256.9
221.935		25807.8	31682.6
312.071		28765.8	22636.4
645.963		23933.3	19423.3
165.951		30444	35491.4
458.731		24557.8	28438.5
662.372		24097.3	25059.3
661.54		24327.1	37430.8
363.792		24053.5	29078.5
440.111		24800.9	24121
230.907		23770.2	28749.6
566.93		24296.8	36556.1
486.814		24549.3	27122.3
444.76		25598.7	17706.7
580.077		24065.4	16512.9
563.127		23646.5	11752.1
372.501		23928.5	13239.6
415.225		24264.4	11069.8
612.425		23906.3	8010.76
419.468		24343	12327.1
361.366		24451.5	27797.1
561.349		24274.3
498.994		24259.5
538.919		23975.3
340.344		24124.7
413.347		24794.6
517.342		24477.1
493.104		25235.8
367.778		23630.9
486.388		23986.3
359.694		23753.5
543.219		23886.6
421.847		23621.7
349.107		24396.9
427.196		24160.3
541.948		24602.3
		24051.3
		23415.2
		22381.9
		23863.8
		24347.9
		24116.6
		24177.9
		23968.8
		23529.7
		24115.3
		23969.2
		23872.4
		24294
		24605.3
		24121.2
		24076.6
		23586.5
		23851.4
		24294
		24605.3
		24121.2
		24076.6
		23586.5
		23851.4

## Sheet: Fig 1c
Soft V-				Soft V+
Avg time [s]	Avg Norm Force	Error Norm Force		Avg time [s]	Avg Norm Force	Error Norm Force
0	1	1e-05		0	1	1e-05
0.001	0.999664	0.000182672		0.001	0.99887	0.000686488
0.002	0.998906	0.000495095		0.002	0.996131	0.00187861
0.003	0.998003	0.00108758		0.003	0.993096	0.00320079
0.004	0.997125	0.00165255		0.004	0.990337	0.00475826
0.005	0.996427	0.00207734		0.005	0.988166	0.00622934
0.006	0.99591	0.00240721		0.006	0.986463	0.00736568
0.007	0.995274	0.00270449		0.007	0.984902	0.00757739
0.008	0.994665	0.00275391		0.008	0.983582	0.00765166
0.009	0.99392	0.00280706		0.009	0.982703	0.00761721
0.01	0.993207	0.00308991		0.01	0.982194	0.00766828
0.011	0.992475	0.0034092		0.011	0.981851	0.00732745
0.012	0.991911	0.00385375		0.012	0.981771	0.00700777
0.013	0.991448	0.00427695		0.013	0.981218	0.00624728
0.014	0.991095	0.00448082		0.014	0.980593	0.00581815
0.015	0.990755	0.00459054		0.015	0.980355	0.00617819
0.016	0.990381	0.00481883		0.016	0.980451	0.00702419
0.017	0.990142	0.00506663		0.017	0.980851	0.00760882
0.018	0.990139	0.00497264		0.018	0.98148	0.00753431
0.019	0.990251	0.00478692		0.019	0.981359	0.00687789
0.02	0.990344	0.00460795		0.02	0.980835	0.0063846
0.021	0.990296	0.00453516		0.021	0.98029	0.00663125
0.022	0.990142	0.00471244		0.022	0.978906	0.00836293
0.023	0.989915	0.00495202		0.023	0.977381	0.0107919
0.024	0.98943	0.00514736		0.024	0.976267	0.0121334
0.025	0.988847	0.00520057		0.025	0.975666	0.0112445
0.026	0.988537	0.00538582		0.026	0.974448	0.00911409
0.027	0.988296	0.00548402		0.027	0.972705	0.00756929
0.028	0.988137	0.00552068		0.028	0.971514	0.00779119
0.029	0.988007	0.00544966		0.029	0.970732	0.00922425
0.03	0.98784	0.00543649		0.03	0.970744	0.0110952
0.031	0.987475	0.00533966		0.031	0.971833	0.0128505
0.032	0.987028	0.00525118		0.032	0.973056	0.01408
0.033	0.986588	0.00514353		0.033	0.973834	0.0141216
0.034	0.986249	0.00538611		0.034	0.97425	0.0137114
0.035	0.985898	0.00570536		0.035	0.974436	0.0133581
0.036	0.985324	0.00594844		0.036	0.974246	0.0131365
0.037	0.984746	0.00611834		0.037	0.97333	0.0123327
0.038	0.984343	0.00603484		0.038	0.972571	0.0115571
0.039	0.984001	0.00574914		0.039	0.97268	0.0112906
0.04	0.983839	0.00545722		0.04	0.973209	0.0113679
0.041	0.983939	0.00519091		0.041	0.973818	0.011507
0.042	0.984054	0.00523825		0.042	0.973467	0.0118566
0.043	0.984076	0.00533167		0.043	0.971938	0.012269
0.044	0.984157	0.00532628		0.044	0.970542	0.0129853
0.045	0.984011	0.00508617		0.045	0.969852	0.0128481
0.046	0.983711	0.00467861		0.046	0.969271	0.0119152
0.047	0.983173	0.00433271		0.047	0.968851	0.0114601
0.048	0.982729	0.00421565		0.048	0.968682	0.0114154
0.049	0.982307	0.00417821		0.049	0.96842	0.0111369
0.05	0.98195	0.00454422		0.05	0.967879	0.0109761
0.051	0.981867	0.00472673		0.051	0.967701	0.0104422
0.052	0.981865	0.00469015		0.052	0.967266	0.00985563
0.053	0.981969	0.00451292		0.053	0.966338	0.00939276
0.054	0.981923	0.00433628		0.054	0.965555	0.00957483
0.055	0.981707	0.00428422		0.055	0.96503	0.00960264
0.056	0.981607	0.00435331		0.056	0.96434	0.00886876
0.057	0.981474	0.00455973		0.057	0.963796	0.00775544
0.058	0.98117	0.00467876		0.058	0.963291	0.00727055
0.059	0.980786	0.00465978		0.059	0.962856	0.00679609
0.06	0.980336	0.00455975		0.06	0.962279	0.00707404
0.061	0.979856	0.00446772		0.061	0.962065	0.00801528
0.062	0.979366	0.00421101		0.062	0.962291	0.00992931
0.063	0.978888	0.00391721		0.063	0.962133	0.0115603
0.064	0.978577	0.00388763		0.064	0.962363	0.0128386
0.065	0.978445	0.00409353		0.065	0.962109	0.0131108
0.066	0.978312	0.00440897		0.066	0.961956	0.0128418
0.067	0.978124	0.00471899		0.067	0.962263	0.0130862
0.068	0.97782	0.00505325		0.068	0.962622	0.0137185
0.069	0.97772	0.00546295		0.069	0.962755	0.01412
0.07	0.977562	0.00574241		0.07	0.962464	0.0150826
0.071	0.977276	0.00572027		0.071	0.961528	0.0158754
0.072	0.977065	0.00563233		0.072	0.960314	0.0164082
0.073	0.976952	0.00572608		0.073	0.959713	0.0166541
0.074	0.977046	0.00575483		0.074	0.959672	0.0159103
0.075	0.977102	0.00575135		0.075	0.960503	0.0143027
0.076	0.977119	0.00560715		0.076	0.96146	0.0127415
0.077	0.977196	0.00538748		0.077	0.962037	0.0120561
0.078	0.977077	0.0052685		0.078	0.962254	0.0110145
0.079	0.976917	0.00520678		0.079	0.961992	0.00955645
0.08	0.976642	0.00523523		0.08	0.96131	0.00917279
0.081	0.976344	0.00522973		0.081	0.96123	0.010258
0.082	0.976264	0.00525944		0.082	0.961335	0.0114312
0.083	0.976319	0.00529268		0.083	0.960887	0.0127334
0.084	0.976256	0.00514256		0.084	0.959491	0.0145171
0.085	0.976009	0.00481646		0.085	0.957405	0.0158309
0.086	0.975721	0.00451627		0.086	0.955952	0.0161386
0.087	0.975452	0.00415663		0.087	0.955303	0.0164267
0.088	0.975294	0.00367334		0.088	0.955246	0.017329
0.089	0.975145	0.0033185		0.089	0.955311	0.0177734
0.09	0.974894	0.00328072		0.09	0.955516	0.0172847
0.091	0.974694	0.00330757		0.091	0.955537	0.0155461
0.092	0.974577	0.00342025		0.092	0.955097	0.0142186
0.093	0.974364	0.0035545		0.093	0.954806	0.0129672
0.094	0.973946	0.00369398		0.094	0.955	0.0121469
0.095	0.97342	0.00372387		0.095	0.954419	0.0120967
0.096	0.97299	0.00353237		0.096	0.95339	0.0130537
0.097	0.972803	0.00345863		0.097	0.951534	0.0145835
0.098	0.972804	0.00353254		0.098	0.949529	0.0149909
0.099	0.972777	0.0035728		0.099	0.948581	0.0143531
0.1	0.972697	0.00369732		0.1	0.948326	0.0139677
0.101	0.97252	0.00401866		0.101	0.949145	0.0137292
0.102	0.972135	0.00458392		0.102	0.950344	0.0136879
0.103	0.971722	0.00533661		0.103	0.951679	0.0133458
0.104	0.971619	0.00579167		0.104	0.952317	0.012807
0.105	0.971727	0.00601805		0.105	0.952139	0.012489
0.106	0.971639	0.00609707		0.106	0.951405	0.0118582
0.107	0.971303	0.00592813		0.107	0.95055	0.010879
0.108	0.970921	0.00571437		0.108	0.950703	0.010297
0.109	0.970464	0.00581209		0.109	0.951687	0.00986326
0.11	0.970137	0.00610296		0.11	0.953511	0.00933925
0.111	0.970095	0.00636166		0.111	0.954318	0.00910989
0.112	0.97041	0.00613915		0.112	0.954197	0.00917607
0.113	0.970784	0.00584269		0.113	0.953475	0.00889005
0.114	0.970826	0.00563414		0.114	0.952393	0.00913126
0.115	0.970478	0.00553427		0.115	0.951272	0.00973234
0.116	0.969916	0.00536041		0.116	0.950223	0.0106453
0.117	0.969186	0.00525684		0.117	0.949182	0.0121606
0.118	0.968493	0.00533787		0.118	0.948839	0.0138131
0.119	0.968292	0.00541997		0.119	0.948928	0.0148057
0.12	0.968583	0.0053262		0.12	0.949065	0.0151731
0.121	0.968889	0.00508593		0.121	0.949408	0.0151425
0.122	0.969023	0.00490769		0.122	0.949944	0.0155654
0.123	0.968956	0.00474596		0.123	0.950658	0.0154265
0.124	0.968538	0.0046648		0.124	0.950993	0.0146526
0.125	0.968043	0.00487511		0.125	0.950868	0.0142476
0.126	0.967516	0.00524266		0.126	0.950525	0.0140332
0.127	0.967091	0.00537762		0.127	0.950267	0.0138533
0.128	0.967095	0.00529834		0.128	0.950013	0.0142035
0.129	0.967282	0.00522027		0.129	0.950138	0.0143466
0.13	0.967268	0.00531553		0.13	0.949561	0.0139213
0.131	0.966934	0.00540724		0.131	0.948161	0.0133728
0.132	0.966437	0.00552473		0.132	0.947463	0.0134827
0.133	0.966022	0.00560587		0.133	0.947548	0.0139007
0.134	0.965744	0.00544344		0.134	0.948815	0.0134538
0.135	0.965659	0.00515702		0.135	0.950461	0.0129238
0.136	0.965522	0.00504542		0.136	0.951235	0.0128102
0.137	0.965513	0.00524448		0.137	0.950239	0.0126892
0.138	0.965279	0.00541972		0.138	0.948217	0.012284
0.139	0.964726	0.00536403		0.139	0.946083	0.0119397
0.14	0.964329	0.0054017		0.14	0.945026	0.011756
0.141	0.964118	0.00550915		0.141	0.944768	0.0120525
0.142	0.964024	0.00571806		0.142	0.944828	0.0125173
0.143	0.964054	0.00578851		0.143	0.945466	0.0130363
0.144	0.964218	0.00568571		0.144	0.945897	0.0135429
0.145	0.964479	0.00541476		0.145	0.945833	0.0135655
0.146	0.96468	0.00496576		0.146	0.945357	0.0131914
0.147	0.964651	0.00440846		0.147	0.944534	0.0131483
0.148	0.964444	0.00414923		0.148	0.943819	0.013606
0.149	0.964104	0.00396571		0.149	0.94336	0.0138084
0.15	0.963855	0.00378924		0.15	0.942992	0.0137552
0.151	0.963675	0.0038468		0.151	0.942597	0.013893
0.152	0.963555	0.00395454		0.152	0.942524	0.014074
0.153	0.963585	0.00405082		0.153	0.942101	0.0143226
0.154	0.963704	0.00405071		0.154	0.94106	0.0140156
0.155	0.963721	0.00415171		0.155	0.9402	0.0127908
0.156	0.963631	0.00420364		0.156	0.939587	0.0110969
0.157	0.963508	0.00430076		0.157	0.939305	0.00952194
0.158	0.963275	0.0043741		0.158	0.939825	0.0078166
0.159	0.963067	0.0044655		0.159	0.940346	0.00721058
0.16	0.962765	0.00445523		0.16	0.940797	0.0073644
0.161	0.962367	0.00436326		0.161	0.941092	0.00847139
0.162	0.961895	0.00425648		0.162	0.941629	0.00988307
0.163	0.961514	0.0041751		0.163	0.941556	0.0106062
0.164	0.961053	0.00416392		0.164	0.941181	0.0105443
0.165	0.9606	0.00456685		0.165	0.940479	0.0100509
0.166	0.960273	0.00526367		0.166	0.940019	0.00992944
0.167	0.959988	0.0057932		0.167	0.940059	0.0103036
0.168	0.959841	0.00607272		0.168	0.939744	0.0110011
0.169	0.959942	0.00603361		0.169	0.939543	0.0114803
0.17	0.960296	0.00584248		0.17	0.93991	0.0116156
0.171	0.960673	0.00572766		0.171	0.939982	0.011871
0.172	0.960846	0.00578016		0.172	0.939821	0.0124421
0.173	0.960937	0.00585194		0.173	0.938917	0.0128792
0.174	0.961075	0.00577314		0.174	0.937993	0.0134857
0.175	0.961219	0.00544632		0.175	0.937235	0.0129215
0.176	0.961352	0.00514174		0.176	0.936924	0.0118523
0.177	0.961457	0.00531918		0.177	0.936811	0.0104436
0.178	0.9614	0.00579986		0.178	0.936997	0.00994024
0.179	0.96128	0.00628158		0.179	0.937594	0.0101669
0.18	0.960952	0.00648159		0.18	0.9383	0.0102179
0.181	0.960442	0.00653721		0.181	0.938607	0.0103104
0.182	0.959892	0.00648729		0.182	0.93943	0.0107048
0.183	0.959436	0.00638629		0.183	0.940495	0.01084
0.184	0.958998	0.00634261		0.184	0.941443	0.0104098
0.185	0.958568	0.00627956		0.185	0.94179	0.0100513
0.186	0.958141	0.00615211		0.186	0.941798	0.0104489
0.187	0.957828	0.00604502		0.187	0.942028	0.0120661
0.188	0.957621	0.00584674		0.188	0.941709	0.0137605
0.189	0.957421	0.00572894		0.189	0.941068	0.014671
0.19	0.957053	0.00576042		0.19	0.940467	0.0154078
0.191	0.95663	0.00575586		0.191	0.939631	0.015094
0.192	0.956308	0.00553452		0.192	0.938211	0.0135866
0.193	0.956041	0.00518189		0.193	0.937098	0.0116645
0.194	0.955949	0.00490372		0.194	0.93627	0.00995631
0.195	0.955892	0.00469726		0.195	0.935677	0.00840322
0.196	0.955954	0.00477602		0.196	0.935459	0.00792509
0.197	0.956158	0.0051451		0.197	0.935193	0.0084909
0.198	0.95618	0.00540295		0.198	0.934192	0.00932513
0.199	0.956016	0.00524281		0.199	0.932421	0.0100349
0.2	0.955926	0.00489585		0.2	0.930791	0.010031
0.201	0.956097	0.00467544		0.201	0.929992	0.0101621
0.202	0.95617	0.00487352		0.202	0.929916	0.0100214
0.203	0.956243	0.00507505		0.203	0.929851	0.0101758
0.204	0.956311	0.00512043		0.204	0.929786	0.00996871
0.205	0.95638	0.00518706		0.205	0.929528	0.00950728
0.206	0.956308	0.00533168		0.206	0.928794	0.00969651
0.207	0.956131	0.00547193		0.207	0.928237	0.0102073
0.208	0.955935	0.00568605		0.208	0.928152	0.0107912
0.209	0.955776	0.005867		0.209	0.928108	0.0114768
0.21	0.955639	0.0058433		0.21	0.92808	0.0117796
0.211	0.955483	0.00577473		0.211	0.928177	0.0124891
0.212	0.955245	0.0059469		0.212	0.928729	0.013117
0.213	0.954788	0.00606254		0.213	0.929129	0.0133684
0.214	0.954153	0.00618478		0.214	0.928975	0.0135506
0.215	0.953535	0.00606761		0.215	0.928338	0.0138015
0.216	0.952981	0.00602183		0.216	0.927531	0.0133075
0.217	0.952613	0.0061869		0.217	0.927539	0.0123977
0.218	0.952494	0.00633621		0.218	0.928253	0.0118327
0.219	0.952543	0.00641732		0.219	0.929464	0.0116206
0.22	0.952802	0.00647343		0.22	0.9309	0.0117492
0.221	0.95295	0.00641315		0.221	0.93228	0.0119862
0.222	0.952835	0.00636485		0.222	0.932974	0.0120467
0.223	0.952577	0.00604348		0.223	0.933297	0.0114854
0.224	0.952225	0.00574527		0.224	0.933196	0.0115825
0.225	0.951881	0.00545528		0.225	0.93343	0.0117453
0.226	0.951711	0.00525018		0.226	0.934451	0.011377
0.227	0.951728	0.00513413		0.227	0.935956	0.0107559
0.228	0.951801	0.00508215		0.228	0.93688	0.0106996
0.229	0.951851	0.00498981		0.229	0.937372	0.0111795
0.23	0.951688	0.00508828		0.23	0.937683	0.0115987
0.231	0.951399	0.0052181		0.231	0.937142	0.0123223
0.232	0.951036	0.00540016		0.232	0.935863	0.0133166
0.233	0.950737	0.00550994		0.233	0.934899	0.0142765
0.234	0.950592	0.00565812		0.234	0.934931	0.0145723
0.235	0.950593	0.00596767		0.235	0.934951	0.0149418
0.236	0.950465	0.00621947		0.236	0.935359	0.015204
0.237	0.950253	0.00638858		0.237	0.935613	0.0157761
0.238	0.949966	0.00663901		0.238	0.93487	0.0158751
0.239	0.949688	0.0068618		0.239	0.933523	0.0153787
0.24	0.949519	0.00691637		0.24	0.932062	0.0153935
0.241	0.949369	0.00686293		0.241	0.930719	0.015322
0.242	0.949369	0.006755		0.242	0.929581	0.0151317
0.243	0.949553	0.00662775		0.243	0.92812	0.0150737
0.244	0.949714	0.00639119		0.244	0.92674	0.0145138
0.245	0.94983	0.00619632		0.245	0.925663	0.0136086
0.246	0.949933	0.00608487		0.246	0.924267	0.0125161
0.247	0.949899	0.00598868		0.247	0.922701	0.0118975
0.248	0.949556	0.00604104		0.248	0.921285	0.0115268
0.249	0.949255	0.00601163		0.249	0.920567	0.0113992
0.25	0.949146	0.00596595		0.25	0.920644	0.0116867
0.251	0.949168	0.00587475		0.251	0.921358	0.0115519
0.252	0.949259	0.00571277		0.252	0.92254	0.0114039
0.253	0.949375	0.00567074		0.253	0.923242	0.0110558
0.254	0.949446	0.00576519		0.254	0.923492	0.0108829
0.255	0.949307	0.00576936		0.255	0.923069	0.0110743
0.256	0.949003	0.00576741		0.256	0.92189	0.0114932
0.257	0.948686	0.00584235		0.257	0.921568	0.0116141
0.258	0.948432	0.00603136		0.258	0.922132	0.0113523
0.259	0.948513	0.00611422		0.259	0.922629	0.0106822
0.26	0.948564	0.00594704		0.26	0.922625	0.00981956
0.261	0.94851	0.005675		0.261	0.922875	0.0100076
0.262	0.948325	0.0055879		0.262	0.92325	0.010653
0.263	0.947976	0.00564201		0.263	0.923319	0.0114229
0.264	0.947662	0.00555245		0.264	0.922952	0.0121884
0.265	0.947454	0.00535351		0.265	0.922052	0.0126464
0.266	0.947328	0.00529821		0.266	0.921564	0.0126338
0.267	0.947235	0.00520954		0.267	0.921935	0.0125596
0.268	0.947142	0.00496211		0.268	0.922584	0.0121645
0.269	0.946954	0.00476707		0.269	0.923121	0.0121829
0.27	0.946815	0.00480106		0.27	0.92346	0.0123538
0.271	0.946607	0.00477648		0.271	0.923149	0.0123758
0.272	0.946409	0.00469567		0.272	0.923351	0.0127707
0.273	0.946246	0.0047135		0.273	0.924267	0.0123961
0.274	0.946127	0.0049254		0.274	0.925304	0.0115549
0.275	0.946126	0.00509911		0.275	0.925744	0.0107363
0.276	0.946205	0.00538552		0.276	0.925502	0.00981368
0.277	0.946281	0.00574651		0.277	0.925082	0.00967088
0.278	0.946244	0.00600153		0.278	0.923956	0.0104661
0.279	0.946169	0.00604879		0.279	0.923742	0.0114207
0.28	0.946003	0.00593351		0.28	0.924408	0.0116871
0.281	0.945961	0.00592852		0.281	0.925405	0.0123156
0.282	0.945996	0.00596854		0.282	0.926728	0.0134836
0.283	0.945992	0.00599906		0.283	0.927479	0.0143235
0.284	0.945851	0.00600512		0.284	0.927511	0.0153525
0.285	0.945765	0.00613317		0.285	0.927148	0.0157131
0.286	0.945695	0.00625964		0.286	0.926401	0.0158906
0.287	0.945551	0.00633305		0.287	0.926272	0.0153857
0.288	0.945322	0.00639957		0.288	0.926994	0.014477
0.289	0.945314	0.00626905		0.289	0.927103	0.0140714
0.29	0.945355	0.0060893		0.29	0.92693	0.0140287
0.291	0.945342	0.00585692		0.291	0.926696	0.0139715
0.292	0.945215	0.00569245		0.292	0.926587	0.0136193
0.293	0.945223	0.00547644		0.293	0.927148	0.013755
0.294	0.945083	0.00528017		0.294	0.927579	0.0143168
0.295	0.944768	0.00519951		0.295	0.927959	0.0152723
0.296	0.944608	0.00516329		0.296	0.928782	0.0164728
0.297	0.944423	0.00504843		0.297	0.929403	0.0168997
0.298	0.944287	0.00481542		0.298	0.928967	0.0172978
0.299	0.944175	0.00468328		0.299	0.928483	0.0180614
0.3	0.944079	0.00472452		0.3	0.927386	0.0191924
0.301	0.943959	0.00475682		0.301	0.926417	0.0198323
0.302	0.943695	0.00467609		0.302	0.925429	0.0199238
0.303	0.943383	0.00460756		0.303	0.925146	0.0195779
0.304	0.942987	0.00463529		0.304	0.924973	0.0193582
0.305	0.942493	0.00481923		0.305	0.925324	0.0193513
0.306	0.941937	0.00519606		0.306	0.925421	0.0190528
0.307	0.941571	0.00566754		0.307	0.924586	0.0183762
0.308	0.941363	0.00616908		0.308	0.923464	0.0179257
0.309	0.941209	0.00667661		0.309	0.922451	0.0185442
0.31	0.941043	0.0069955		0.31	0.921636	0.0196948
0.311	0.941059	0.00710795		0.311	0.920345	0.0211301
0.312	0.9413	0.00708488		0.312	0.918888	0.0217657
0.313	0.941583	0.0068511		0.313	0.917476	0.0211884
0.314	0.94167	0.0065067		0.314	0.916387	0.0202751
0.315	0.941627	0.00620823		0.315	0.915673	0.0185606
0.316	0.941473	0.00610638		0.316	0.915483	0.0172695
0.317	0.941335	0.00615281		0.317	0.915967	0.0164809
0.318	0.94124	0.00595693		0.318	0.916883	0.0164166
0.319	0.941174	0.00576848		0.319	0.917234	0.0163424
0.32	0.941224	0.00552863		0.32	0.916782	0.0161259
0.321	0.941305	0.00527487		0.321	0.916258	0.0156579
0.322	0.94122	0.00489192		0.322	0.916226	0.0146335
0.323	0.940861	0.00453649		0.323	0.91652	0.0137138
0.324	0.94053	0.00452667		0.324	0.917065	0.0126872
0.325	0.940162	0.00472186		0.325	0.917771	0.011142
0.326	0.939949	0.005053		0.326	0.918917	0.00969519
0.327	0.939933	0.00539902		0.327	0.920079	0.00843928
0.328	0.939826	0.00591389		0.328	0.921487	0.00852832
0.329	0.939676	0.00638399		0.329	0.921951	0.00891682
0.33	0.939358	0.00656393		0.33	0.921963	0.00902024
0.331	0.939083	0.00667605		0.331	0.921644	0.0091605
0.332	0.938934	0.00693999		0.332	0.92112	0.00971665
0.333	0.938849	0.0072662		0.333	0.9212	0.00966687
0.334	0.939103	0.00749394		0.334	0.922185	0.0100283
0.335	0.939407	0.00757087		0.335	0.923516	0.010714
0.336	0.939435	0.00741525		0.336	0.924642	0.011482
0.337	0.939279	0.00708071		0.337	0.924892	0.0124139
0.338	0.939076	0.00681837		0.338	0.924416	0.0143327
0.339	0.938938	0.00654262		0.339	0.923379	0.0159104
0.34	0.938726	0.00650755		0.34	0.922338	0.0165384
0.341	0.938621	0.00661763		0.341	0.921515	0.0161461
0.342	0.93865	0.00664652		0.342	0.921011	0.0159748
0.343	0.938556	0.00672206		0.343	0.92041	0.0159893
0.344	0.938338	0.00672513		0.344	0.919756	0.0156716
0.345	0.937945	0.00681148		0.345	0.918973	0.0154863
0.346	0.937502	0.00709255		0.346	0.91792	0.0152663
0.347	0.937041	0.00739035		0.347	0.916435	0.014309
0.348	0.936728	0.00747006		0.348	0.915431	0.0136659
0.349	0.936493	0.00742082		0.349	0.915015	0.0135809
0.35	0.936424	0.00733361		0.35	0.914555	0.0144042
0.351	0.936485	0.0072073		0.351	0.9137	0.0153997
0.352	0.936537	0.00707025		0.352	0.912711	0.0163755
0.353	0.936722	0.00674609		0.353	0.912021	0.0169239
0.354	0.936862	0.00646766		0.354	0.912328	0.0167844
0.355	0.936914	0.006214		0.355	0.912832	0.0161986
0.356	0.936954	0.00583648		0.356	0.912978	0.0154116
0.357	0.937012	0.00559186		0.357	0.912719	0.015113
0.358	0.937106	0.00565913		0.358	0.912025	0.0151459
0.359	0.937132	0.00581744		0.359	0.911537	0.0155084
0.36	0.937063	0.00581098		0.36	0.910726	0.0155304
0.361	0.936764	0.00578668		0.361	0.910379	0.0154123
0.362	0.936301	0.00575459		0.362	0.910823	0.0157796
0.363	0.935942	0.00570909		0.363	0.911686	0.0163867
0.364	0.935846	0.00572515		0.364	0.911965	0.0170537
0.365	0.935974	0.00592429		0.365	0.912332	0.0179618
0.366	0.936301	0.00622027		0.366	0.912917	0.0185006
0.367	0.93662	0.00638676		0.367	0.91309	0.0182287
0.368	0.936762	0.00649921		0.368	0.913179	0.0177697
0.369	0.936629	0.00637887		0.369	0.913357	0.0177722
0.37	0.936374	0.0063784		0.37	0.913619	0.017789
0.371	0.936174	0.00638409		0.371	0.913571	0.0168022
0.372	0.936216	0.00641405		0.372	0.913926	0.015431
0.373	0.936233	0.00636215		0.373	0.91416	0.0143119
0.374	0.936327	0.00631179		0.374	0.913938	0.0139378
0.375	0.936386	0.00624339		0.375	0.913026	0.0141185
0.376	0.936374	0.00621624		0.376	0.912279	0.0149293
0.377	0.936409	0.0062483		0.377	0.911557	0.0153163
0.378	0.936498	0.00621728		0.378	0.910912	0.015127
0.379	0.936645	0.00621758		0.379	0.909847	0.0156117
0.38	0.936533	0.00644612		0.38	0.908011	0.0159742
0.381	0.936232	0.00678242		0.381	0.906163	0.0169208
0.382	0.93582	0.00704177		0.382	0.905783	0.0176564
0.383	0.935238	0.00701012		0.383	0.906465	0.0178683
0.384	0.934727	0.00683895		0.384	0.90766	0.0185415
0.385	0.934485	0.00644998		0.385	0.909036	0.0190263
0.386	0.934483	0.00607241		0.386	0.909044	0.0192344
0.387	0.934505	0.00593346		0.387	0.908943	0.0198768
0.388	0.934511	0.00594598		0.388	0.908576	0.020541
0.389	0.934699	0.00609158		0.389	0.907575	0.0208657
0.39	0.935058	0.00620403		0.39	0.906256	0.0210163
0.391	0.935269	0.00633574		0.391	0.904851	0.0202973
0.392	0.935378	0.00636115		0.392	0.904008	0.0193589
0.393	0.935222	0.00617459		0.393	0.904061	0.0182509
0.394	0.935047	0.00594521		0.394	0.905223	0.017388
0.395	0.934999	0.00562872		0.395	0.906772	0.0166401
0.396	0.934847	0.00532105		0.396	0.908765	0.0160477
0.397	0.934539	0.00545977		0.397	0.909657	0.0158377
0.398	0.934104	0.00585221		0.398	0.909435	0.0154295
0.399	0.933588	0.00607044		0.399	0.908475	0.015451
0.4	0.9331	0.0061606		0.4	0.9072	0.0159612
0.401	0.932694	0.00635125		0.401	0.90651	0.0160471
0.402	0.932499	0.00638669		0.402	0.906199	0.0156198
0.403	0.932433	0.00634681		0.403	0.906393	0.0147667
0.404	0.93244	0.00639241		0.404	0.906276	0.0137411
0.405	0.932578	0.00657889		0.405	0.906506	0.012826
0.406	0.932728	0.00677168		0.406	0.906913	0.0125324
0.407	0.932846	0.00700929		0.407	0.906203	0.0125252
0.408	0.933044	0.00707408		0.408	0.905384	0.0123527
0.409	0.933231	0.00696293		0.409	0.90519	0.01216
0.41	0.93355	0.00670327		0.41	0.90632	0.0117522
0.411	0.933895	0.00649074		0.411	0.908273	0.0109553
0.412	0.933934	0.00650466		0.412	0.909592	0.0106952
0.413	0.933583	0.00662657		0.413	0.909923	0.0110542
0.414	0.933115	0.006654		0.414	0.910185	0.0116612
0.415	0.932374	0.00661948		0.415	0.910189	0.0121413
0.416	0.931645	0.00650814		0.416	0.910629	0.0128161
0.417	0.931227	0.00622088		0.417	0.911029	0.0130302
0.418	0.931058	0.00589667		0.418	0.910839	0.0130236
0.419	0.930821	0.00570055		0.419	0.910177	0.0133984
0.42	0.930531	0.00580506		0.42	0.909136	0.0139446
0.421	0.930062	0.00599789		0.421	0.907466	0.0144196
0.422	0.929576	0.00627253		0.422	0.90607	0.0146601
0.423	0.929332	0.00644823		0.423	0.905332	0.0142151
0.424	0.929446	0.00663594		0.424	0.904698	0.0133141
0.425	0.9298	0.0066981		0.425	0.904674	0.0122961
0.426	0.930097	0.00665136		0.426	0.905303	0.0119292
0.427	0.930284	0.00656414		0.427	0.906292	0.0122835
0.428	0.9304	0.0065253		0.428	0.907272	0.0127388
0.429	0.93057	0.00648088		0.429	0.907724	0.0128936
0.43	0.930527	0.00644951		0.43	0.907373	0.0127973
0.431	0.930444	0.00641055		0.431	0.907333	0.0133642
0.432	0.930375	0.00645968		0.432	0.907079	0.0140583
0.433	0.930307	0.0064575		0.433	0.906328	0.0145999
0.434	0.930136	0.00653789		0.434	0.905884	0.0155639
0.435	0.929889	0.00680406		0.435	0.906304	0.0162914
0.436	0.929518	0.0070536		0.436	0.907091	0.016709
0.437	0.929146	0.00714343		0.437	0.908148	0.0168378
0.438	0.928808	0.00700146		0.438	0.908793	0.0175898
0.439	0.928576	0.00674988		0.439	0.90891	0.0174049
0.44	0.928543	0.00639125		0.44	0.90839	0.0162288
0.441	0.928481	0.00626081		0.441	0.907668	0.0156595
0.442	0.928391	0.00650512		0.442	0.907869	0.0159169
0.443	0.928215	0.00664166		0.443	0.908551	0.0170446
0.444	0.927992	0.00670502		0.444	0.908947	0.0186292
0.445	0.927794	0.00674993		0.445	0.908906	0.0197463
0.446	0.927521	0.00655232		0.446	0.90818	0.019558
0.447	0.927315	0.00608417		0.447	0.906683	0.0184082
0.448	0.927083	0.00573582		0.448	0.904811	0.0170277
0.449	0.926944	0.00537882		0.449	0.903645	0.0156034
0.45	0.926924	0.00510871		0.45	0.90371	0.0150076
0.451	0.926913	0.00510185		0.451	0.905186	0.0142132
0.452	0.926875	0.0052274		0.452	0.907155	0.0141476
0.453	0.926838	0.00535078		0.453	0.908588	0.0146971
0.454	0.926899	0.00555909		0.454	0.908959	0.015019
0.455	0.927029	0.00576653		0.455	0.9082	0.0161424
0.456	0.927253	0.00590642		0.456	0.907244	0.01733
0.457	0.927314	0.00615989		0.457	0.906054	0.0179123
0.458	0.927353	0.00643744		0.458	0.905416	0.0181949
0.459	0.927246	0.00675185		0.459	0.905122	0.0181602
0.46	0.92703	0.00706431		0.46	0.905219	0.0175823
0.461	0.926802	0.00747938		0.461	0.904932	0.0170355
0.462	0.926741	0.00798542		0.462	0.904521	0.0172245
0.463	0.926721	0.00840602		0.463	0.903714	0.0181244
0.464	0.926512	0.0086036		0.464	0.903149	0.0185478
0.465	0.926116	0.00868871		0.465	0.902322	0.0180899
0.466	0.925693	0.00885391		0.466	0.900849	0.0176263
0.467	0.925365	0.0089254		0.467	0.899836	0.0172928
0.468	0.925169	0.00907556		0.468	0.89976	0.0167452
0.469	0.925067	0.00905585		0.469	0.899953	0.0166687
0.47	0.925038	0.00882871		0.47	0.900974	0.0167406
0.471	0.925225	0.00840617		0.471	0.90258	0.0168945
0.472	0.925539	0.00800548		0.472	0.904319	0.0171945
0.473	0.925721	0.00767452		0.473	0.905009	0.0168479
0.474	0.925918	0.00746798		0.474	0.905816	0.0163124
0.475	0.926136	0.00734495		0.475	0.90657	0.0160139
0.476	0.926148	0.00720901		0.476	0.906603	0.015988
0.477	0.926043	0.00713993		0.477	0.906219	0.0167869
0.478	0.926027	0.00702664		0.478	0.90519	0.0180674
0.479	0.926064	0.00691507		0.479	0.904254	0.0192489
0.48	0.92589	0.00695116		0.48	0.903617	0.0208196
0.481	0.925674	0.00714031		0.481	0.903391	0.0223984
0.482	0.92555	0.00739926		0.482	0.903399	0.0228558
0.483	0.92539	0.00735962		0.483	0.903371	0.0219596
0.484	0.925346	0.00733562		0.484	0.902951	0.0200644
0.485	0.925359	0.00727719		0.485	0.902023	0.0179292
0.486	0.925551	0.00731901		0.486	0.901248	0.016402
0.487	0.925818	0.00750275		0.487	0.900389	0.0158221
0.488	0.925977	0.00767265		0.488	0.900163	0.0159422
0.489	0.925995	0.00764258		0.489	0.899667	0.016135
0.49	0.925825	0.00733092		0.49	0.898807	0.0166131
0.491	0.925404	0.00704532		0.491	0.897754	0.0176095
0.492	0.924869	0.00682025		0.492	0.897004	0.0187762
0.493	0.924486	0.00680505		0.493	0.897314	0.0200055
0.494	0.92422	0.00700106		0.494	0.898686	0.0206765
0.495	0.924027	0.00726779		0.495	0.900716	0.0203997
0.496	0.923942	0.007455		0.496	0.902148	0.0195732
0.497	0.923958	0.00749062		0.497	0.902838	0.0189859
0.498	0.923916	0.00742257		0.498	0.903468	0.0188791
0.499	0.923735	0.00716588		0.499	0.903637	0.0187831
0.5	0.923511	0.00721952		0.5	0.904	0.0190441
0.501	0.923433	0.00744329		0.501	0.904521	0.0196055
0.502	0.923346	0.00760653		0.502	0.905291	0.01934
0.503	0.923161	0.00773029		0.503	0.905876	0.0189195
0.504	0.922916	0.0077617		0.504	0.905299	0.0200549
0.505	0.922895	0.00765446		0.505	0.904484	0.0215874
0.506	0.92302	0.00740129		0.506	0.904428	0.0220602
0.507	0.923057	0.00713526		0.507	0.904246	0.0212822
0.508	0.922887	0.00697165		0.508	0.903431	0.0198256
0.509	0.922665	0.00689839		0.509	0.902168	0.0182892
0.51	0.922427	0.00694708		0.51	0.90168	0.0179515
0.511	0.922495	0.00701789		0.511	0.901285	0.0175729
0.512	0.92285	0.00714833		0.512	0.900805	0.0179197
0.513	0.923065	0.00724867		0.513	0.899768	0.0184738
0.514	0.923073	0.00713719		0.514	0.898315	0.0187643
0.515	0.922992	0.00686048		0.515	0.897097	0.0185931
0.516	0.922933	0.00662699		0.516	0.896189	0.0182638
0.517	0.922829	0.00658329		0.517	0.895785	0.0182553
0.518	0.922744	0.00678248		0.518	0.896011	0.0178528
0.519	0.922865	0.00702127		0.519	0.896507	0.0171661
0.52	0.92281	0.00727335		0.52	0.897125	0.0167794
0.521	0.922657	0.00737582		0.521	0.897343	0.0165846
0.522	0.922441	0.00745683		0.522	0.897536	0.0173178
0.523	0.922121	0.00762947		0.523	0.897577	0.0187662
0.524	0.921861	0.00814632		0.524	0.897343	0.0207174
0.525	0.92186	0.0086177		0.525	0.897093	0.022865
0.526	0.922057	0.00886622		0.526	0.89746	0.0250447
0.527	0.922015	0.00880094		0.527	0.89821	0.0254516
0.528	0.921764	0.00863654		0.528	0.89932	0.0245531
0.529	0.921434	0.00843041		0.529	0.900583	0.0235535
0.53	0.921298	0.00830827		0.53	0.900974	0.0231064
0.531	0.921302	0.00816355		0.531	0.901281	0.0229811
0.532	0.921375	0.00823088		0.532	0.900837	0.0232183
0.533	0.921465	0.00831977		0.533	0.89932	0.0234633
0.534	0.92152	0.0082763		0.534	0.897347	0.0234906
0.535	0.921402	0.0080835		0.535	0.89453	0.0234652
0.536	0.92113	0.0079275		0.536	0.891589	0.0233785
0.537	0.920678	0.00797466		0.537	0.889854	0.0231414
0.538	0.920395	0.00806926		0.538	0.888837	0.0227764
0.539	0.920437	0.00808322		0.539	0.88822	0.0215113
0.54	0.92066	0.00816062		0.54	0.887627	0.020427
0.541	0.920974	0.00828354		0.541	0.887046	0.0198384
0.542	0.921239	0.0082899		0.542	0.887308	0.0201774
0.543	0.921288	0.00828115		0.543	0.887865	0.0205595
0.544	0.921145	0.0082305		0.544	0.888333	0.0209157
0.545	0.920999	0.00819668		0.545	0.88893	0.0218979
0.546	0.920948	0.00822032		0.546	0.889346	0.0228436
0.547	0.921201	0.00839752		0.547	0.889326	0.022711
0.548	0.921649	0.00846264		0.548	0.889878	0.0220134
0.549	0.921986	0.00850425		0.549	0.890722	0.0213367
0.55	0.921902	0.0084588		0.55	0.891024	0.0212018
0.551	0.921444	0.00830599		0.551	0.891323	0.0213813
0.552	0.920783	0.00803028		0.552	0.891646	0.0211706
0.553	0.920097	0.00780225		0.553	0.892444	0.0208491
0.554	0.919678	0.00770404		0.554	0.892719	0.0204651
0.555	0.919455	0.00755796		0.555	0.892529	0.0204396
0.556	0.919315	0.00740475		0.556	0.892077	0.0207071
0.557	0.919159	0.0073754		0.557	0.891654	0.021643
0.558	0.918922	0.00742388		0.558	0.890859	0.02321
0.559	0.918565	0.00748583		0.559	0.889971	0.0245568
0.56	0.918124	0.00748407		0.56	0.889608	0.0244904
0.561	0.91775	0.00758955		0.561	0.88987	0.023464
0.562	0.917439	0.00761701		0.562	0.890532	0.022001
0.563	0.917371	0.00742705		0.563	0.890818	0.0209119
0.564	0.91772	0.00730022		0.564	0.891444	0.0206446
0.565	0.918118	0.00734959		0.565	0.891516	0.0210858
0.566	0.918377	0.00741135		0.566	0.891036	0.0213586
0.567	0.918228	0.00755973		0.567	0.889717	0.0212624
0.568	0.917812	0.00776798		0.568	0.888579	0.0211634
0.569	0.917618	0.00784787		0.569	0.88824	0.0211933
0.57	0.917715	0.0078366		0.57	0.888135	0.0217649
0.571	0.917962	0.00777499		0.571	0.887885	0.0225251
0.572	0.918355	0.00792999		0.572	0.887788	0.0229295
0.573	0.9186	0.00812744		0.573	0.887804	0.0229614
0.574	0.918553	0.00831214		0.574	0.887708	0.0227398
0.575	0.918303	0.00845116		0.575	0.887252	0.0215297
0.576	0.917864	0.00859933		0.576	0.886925	0.0202483
0.577	0.917725	0.00869728		0.577	0.887203	0.0195112
0.578	0.917804	0.00897442		0.578	0.888365	0.0191238
0.579	0.917939	0.00908351		0.579	0.88979	0.0193132
0.58	0.917947	0.00917478		0.58	0.891149	0.0192821
0.581	0.91791	0.00899005		0.581	0.891165	0.0185762
0.582	0.917862	0.00853162		0.582	0.8905	0.0176772
0.583	0.917622	0.00817815		0.583	0.889564	0.0175872
0.584	0.917379	0.00798062		0.584	0.888079	0.0177034
0.585	0.917295	0.0078881		0.585	0.88688	0.0181105
0.586	0.917257	0.0079535		0.586	0.886759	0.0185616
0.587	0.917331	0.00791626		0.587	0.887195	0.0186864
0.588	0.917394	0.00773322		0.588	0.887712	0.0190055
0.589	0.917366	0.00755888		0.589	0.888317	0.0199783
0.59	0.917275	0.00749764		0.59	0.888833	0.0207067
0.591	0.917237	0.00754383		0.591	0.889257	0.020763
0.592	0.917092	0.00776372		0.592	0.889281	0.0203339
0.593	0.916876	0.00784448		0.593	0.889394	0.020429
0.594	0.916698	0.00782855		0.594	0.890044	0.0206409
0.595	0.916704	0.0077589		0.595	0.891073	0.021085
0.596	0.916867	0.00760116		0.596	0.891339	0.0209435
0.597	0.917072	0.00744327		0.597	0.891525	0.0197788
0.598	0.917149	0.00742682		0.598	0.891391	0.0193043
0.599	0.91709	0.00776683		0.599	0.890879	0.0199176
0.6	0.916986	0.00827299		0.6	0.890915	0.0207761
0.601	0.916921	0.00875851		0.601	0.890891	0.0208395
0.602	0.917098	0.00897626		0.602	0.891492	0.0209596
0.603	0.917248	0.00889662		0.603	0.892162	0.0210919
0.604	0.917306	0.00884153		0.604	0.892344	0.0212663
0.605	0.917172	0.00877458		0.605	0.891605	0.0216998
0.606	0.916775	0.00892651		0.606	0.890334	0.0224932
0.607	0.916226	0.00914735		0.607	0.888555	0.0234386
0.608	0.91548	0.00941767		0.608	0.887328	0.0238124
0.609	0.914944	0.00947307		0.609	0.886655	0.0237719
0.61	0.914823	0.00919649		0.61	0.886473	0.023105
0.611	0.914817	0.00892351		0.611	0.886707	0.0220999
0.612	0.914894	0.00868132		0.612	0.887421	0.0217617
0.613	0.914836	0.00840852		0.613	0.887522	0.0221268
0.614	0.914858	0.00819016		0.614	0.887236	0.0226293
0.615	0.914824	0.00805417		0.615	0.886804	0.0224498
0.616	0.914941	0.0079784		0.616	0.886594	0.0223003
0.617	0.915198	0.00800268		0.617	0.886546	0.0219202
0.618	0.915294	0.00817386		0.618	0.886146	0.0217328
0.619	0.915353	0.00824819		0.619	0.885989	0.0211548
0.62	0.915226	0.00833033		0.62	0.886061	0.0204145
0.621	0.915149	0.00831176		0.621	0.887405	0.0199841
0.622	0.915063	0.00812335		0.622	0.889184	0.0198208
0.623	0.915141	0.00790847		0.623	0.890185	0.0200971
0.624	0.915249	0.00780604		0.624	0.890294	0.0204928
0.625	0.915194	0.00782248		0.625	0.889769	0.0207539
0.626	0.915013	0.00790051		0.626	0.889265	0.0207016
0.627	0.914586	0.00786879		0.627	0.889225	0.0207977
0.628	0.913996	0.00768266		0.628	0.888894	0.0207921
0.629	0.913426	0.00746536		0.629	0.888381	0.0209808
0.63	0.913149	0.00743563		0.63	0.888119	0.0210505
0.631	0.913135	0.00774167		0.631	0.888119	0.0209559
0.632	0.913066	0.00804524		0.632	0.888632	0.0202916
0.633	0.913012	0.00834392		0.633	0.888297	0.0197408
0.634	0.912945	0.00876863		0.634	0.887022	0.0196031
0.635	0.912972	0.00911892		0.635	0.885977	0.0194428
0.636	0.912976	0.0092208		0.636	0.885396	0.0191897
0.637	0.912985	0.00922029		0.637	0.884992	0.0192346
0.638	0.913	0.00906775		0.638	0.884718	0.0189543
0.639	0.912945	0.00898247		0.639	0.884597	0.0184214
0.64	0.912795	0.0089901		0.64	0.884924	0.0183395
0.641	0.91262	0.0089244		0.641	0.885371	0.0191816
0.642	0.912462	0.00879211		0.642	0.885396	0.0198523
0.643	0.912233	0.00860934		0.643	0.884694	0.0201546
0.644	0.912146	0.0083833		0.644	0.884141	0.0209396
0.645	0.912207	0.00821886		0.645	0.88471	0.0212834
0.646	0.912349	0.00829642		0.646	0.885137	0.0216589
0.647	0.912443	0.00843889		0.647	0.885206	0.0225711
0.648	0.912533	0.00868799		0.648	0.885279	0.0235653
0.649	0.912427	0.00886822		0.649	0.885121	0.0240877
0.65	0.912303	0.00897287		0.65	0.88433	0.0242723
0.651	0.912279	0.00902245		0.651	0.883427	0.0237569
0.652	0.912152	0.00900468		0.652	0.883495	0.022734
0.653	0.912118	0.00870747		0.653	0.884347	0.0212023
0.654	0.912329	0.00825859		0.654	0.885024	0.0203209
0.655	0.912616	0.00803643		0.655	0.885759	0.0203374
0.656	0.912683	0.00809527		0.656	0.886336	0.0205966
0.657	0.912456	0.00815114		0.657	0.886905	0.0210117
0.658	0.912003	0.00831886		0.658	0.886065	0.0217154
0.659	0.911486	0.00847619		0.659	0.884952	0.0223
0.66	0.911264	0.00853639		0.66	0.884593	0.022657
0.661	0.9114	0.00841589		0.661	0.884427	0.0232074
0.662	0.911883	0.00840537		0.662	0.885077	0.0234348
0.663	0.91246	0.00834984		0.663	0.886529	0.0230547
0.664	0.912808	0.00848954		0.664	0.888139	0.0221791
0.665	0.912801	0.00866497		0.665	0.888858	0.0206833
0.666	0.91257	0.00888296		0.666	0.888966	0.0199971
0.667	0.912366	0.00896845		0.667	0.888632	0.0199717
0.668	0.912206	0.0090905		0.668	0.888555	0.0206934
0.669	0.911976	0.00918994		0.669	0.888878	0.021294
0.67	0.911756	0.00902181		0.67	0.889007	0.0223964
0.671	0.911542	0.00886259		0.671	0.888664	0.0236881
0.672	0.911244	0.00871809		0.672	0.888418	0.0244749
0.673	0.910921	0.00852947		0.673	0.888668	0.0247214
0.674	0.910487	0.00837571		0.674	0.888434	0.024599
0.675	0.910091	0.00834195		0.675	0.887671	0.0244374
0.676	0.909727	0.00836871		0.676	0.886525	0.0236746
0.677	0.909478	0.00860222		0.677	0.885347	0.0218637
0.678	0.909341	0.00895784		0.678	0.885085	0.0204981
0.679	0.909474	0.0093513		0.679	0.884387	0.0196318
0.68	0.909662	0.00962337		0.68	0.883237	0.0194432
0.681	0.909899	0.0095484		0.681	0.881603	0.019289
0.682	0.909985	0.00947877		0.682	0.880074	0.0193374
0.683	0.909822	0.00962458		0.683	0.87917	0.0193244
0.684	0.909552	0.00966219		0.684	0.878468	0.0198734
0.685	0.909285	0.00957047		0.685	0.878549	0.0205212
0.686	0.909235	0.00942553		0.686	0.879118	0.0206351
0.687	0.909417	0.00944246		0.687	0.879674	0.0199375
0.688	0.909532	0.00948756		0.688	0.879759	0.0185981
0.689	0.90941	0.0095894		0.689	0.879577	0.0179821
0.69	0.909262	0.00982072		0.69	0.8794	0.0182518
0.691	0.90907	0.0101603		0.691	0.879465	0.0186749
0.692	0.909028	0.0102683		0.692	0.880316	0.018533
0.693	0.909024	0.0101365		0.693	0.880852	0.0179563
0.694	0.908915	0.0098806		0.694	0.88076	0.017775
0.695	0.908892	0.00963647		0.695	0.881244	0.0180142
0.696	0.908838	0.0094103		0.696	0.882495	0.0186315
0.697	0.908755	0.00925234		0.697	0.883649	0.0194373
0.698	0.908562	0.00921973		0.698	0.883826	0.0198429
0.699	0.908442	0.0091145		0.699	0.88331	0.0193954
0.7	0.908309	0.00891855		0.7	0.883302	0.0190804
0.701	0.908267	0.00872679		0.701	0.883588	0.0192575
0.702	0.908262	0.00864447		0.702	0.884016	0.0199282
0.703	0.908331	0.00877534		0.703	0.885258	0.0207121
0.704	0.90845	0.00885625		0.704	0.886602	0.0217943
0.705	0.908475	0.00889723		0.705	0.887316	0.0224226
0.706	0.90848	0.00885569		0.706	0.887199	0.0227565
0.707	0.908475	0.00882389		0.707	0.886558	0.0225684
0.708	0.908463	0.00896034		0.708	0.885585	0.0215643
0.709	0.908188	0.00920693		0.709	0.885355	0.0198808
0.71	0.90787	0.00950127		0.71	0.885319	0.0191204
0.711	0.907701	0.0096273		0.711	0.88565	0.0186105
0.712	0.907445	0.0096127		0.712	0.885327	0.0189554
0.713	0.907439	0.00952353		0.713	0.884177	0.0199942
0.714	0.907461	0.00949244		0.714	0.88262	0.0208319
0.715	0.907495	0.00960275		0.715	0.881696	0.020826
0.716	0.907477	0.00978509		0.716	0.881478	0.0207023
0.717	0.907499	0.00987127		0.717	0.881014	0.0203037
0.718	0.907437	0.00983544		0.718	0.880058	0.0196725
0.719	0.907392	0.00955937		0.719	0.879101	0.0191463
0.72	0.907374	0.00929963		0.72	0.878996	0.019098
0.721	0.907405	0.00920845		0.721	0.879456	0.0188424
0.722	0.907369	0.00937847		0.722	0.880142	0.0187628
0.723	0.907343	0.0096954		0.723	0.880191	0.019166
0.724	0.907319	0.0099295		0.724	0.879949	0.0198041
0.725	0.907292	0.00987456		0.725	0.879214	0.0202778
0.726	0.907173	0.00968355		0.726	0.878367	0.0206295
0.727	0.906918	0.00947604		0.727	0.87737	0.0210423
0.728	0.906558	0.00911048		0.728	0.876467	0.0216543
0.729	0.90629	0.00871918		0.729	0.875797	0.0223211
0.73	0.906058	0.0084371		0.73	0.875309	0.0229623
0.731	0.905876	0.00840701		0.731	0.87545	0.0238134
0.732	0.905764	0.00840734		0.732	0.876091	0.0238691
0.733	0.905732	0.00820384		0.733	0.876866	0.0232337
0.734	0.905775	0.00818811		0.734	0.877374	0.022384
0.735	0.905948	0.00838464		0.735	0.877282	0.02147
0.736	0.906218	0.00871799		0.736	0.876781	0.0213563
0.737	0.906441	0.00897085		0.737	0.876511	0.0216399
0.738	0.906602	0.00913313		0.738	0.876172	0.0221387
0.739	0.906866	0.00908195		0.739	0.875793	0.0228321
0.74	0.906988	0.00904908		0.74	0.875321	0.0231606
0.741	0.906926	0.00906515		0.741	0.874655	0.0232594
0.742	0.906719	0.00911198		0.742	0.87403	0.0227864
0.743	0.906467	0.00902729		0.743	0.873295	0.0220233
0.744	0.906369	0.0089233		0.744	0.872779	0.020827
0.745	0.906412	0.00914156		0.745	0.872541	0.020159
0.746	0.906338	0.0094295		0.746	0.872843	0.0197215
0.747	0.906229	0.00971436		0.747	0.87294	0.0195225
0.748	0.905964	0.00988762		0.748	0.872779	0.0197375
0.749	0.905599	0.00988207		0.749	0.872751	0.0198868
0.75	0.905378	0.0098833		0.75	0.873529	0.0204266
0.751	0.905211	0.00977128		0.751	0.874187	0.0212061
0.752	0.905153	0.00984162		0.752	0.874566	0.0221162
0.753	0.90512	0.0100583		0.753	0.875079	0.0225071
0.754	0.904988	0.0102892		0.754	0.875688	0.0230364
0.755	0.904695	0.0103923		0.755	0.876051	0.0226259
0.756	0.904436	0.0103551		0.756	0.876426	0.0219542
0.757	0.904181	0.0100447		0.757	0.876531	0.0217656
0.758	0.904063	0.00967463		0.758	0.876208	0.022149
0.759	0.90406	0.00931321		0.759	0.875825	0.0228996
0.76	0.904064	0.00914004		0.76	0.875329	0.0237708
0.761	0.904237	0.00918675		0.761	0.875297	0.0246855
0.762	0.904336	0.00929408		0.762	0.875087	0.025514
0.763	0.904451	0.0093338		0.763	0.874623	0.0260741
0.764	0.904479	0.00939001		0.764	0.874332	0.0262007
0.765	0.904402	0.00933054		0.765	0.874352	0.0260254
0.766	0.904389	0.00931726		0.766	0.874369	0.0257057
0.767	0.904317	0.00915446		0.767	0.874728	0.0246307
0.768	0.904337	0.00888984		0.768	0.87505	0.0238593
0.769	0.904428	0.00852815		0.769	0.874994	0.0236823
0.77	0.904616	0.00810642		0.77	0.875026	0.0232848
0.771	0.904772	0.00774874		0.771	0.875276	0.0225762
0.772	0.904852	0.00751318		0.772	0.875853	0.0216329
0.773	0.904828	0.00729965		0.773	0.876729	0.020618
0.774	0.904724	0.00740311		0.774	0.876931	0.0204096
0.775	0.90458	0.00763079		0.775	0.877076	0.0209081
0.776	0.904525	0.00797786		0.776	0.877185	0.0213941
0.777	0.904493	0.00839323		0.777	0.876773	0.0213962
0.778	0.904621	0.00889596		0.778	0.876184	0.0210383
0.779	0.904818	0.00933502		0.779	0.874994	0.0203136
0.78	0.904926	0.00967793		0.78	0.873162	0.0196368
0.781	0.904879	0.0100093		0.781	0.871665	0.019634
0.782	0.904824	0.010036		0.782	0.870499	0.0203179
0.783	0.904883	0.0099104		0.783	0.869837	0.0213133
0.784	0.904925	0.00959891		0.784	0.869293	0.0224402
0.785	0.905294	0.0091729		0.785	0.868562	0.0237089
0.786	0.905698	0.00887531		0.786	0.868663	0.0246262
0.787	0.905892	0.00853061		0.787	0.868825	0.0251059
0.788	0.905873	0.00849319		0.788	0.869123	0.0251727
0.789	0.905634	0.00894406		0.789	0.869495	0.0257444
0.79	0.905349	0.00941169		0.79	0.870378	0.0262622
0.791	0.905125	0.00966096		0.791	0.871544	0.0263159
0.792	0.905065	0.00974386		0.792	0.872912	0.0259146
0.793	0.905065	0.00974907		0.793	0.874143	0.0251124
0.794	0.905103	0.00980043		0.794	0.875381	0.0239139
0.795	0.90507	0.00990464		0.795	0.875995	0.0224066
0.796	0.904598	0.00978749		0.796	0.876079	0.0210922
0.797	0.90396	0.00968972		0.797	0.875882	0.0199932
0.798	0.903462	0.00963382		0.798	0.875482	0.0190018
0.799	0.903374	0.00942289		0.799	0.875317	0.0181059
0.8	0.903447	0.00887097		0.8	0.874958	0.0178572
0.801	0.903451	0.00842041		0.801	0.875026	0.0180176
0.802	0.903162	0.0084367		0.802	0.875313	0.0182203
0.803	0.902842	0.00884861		0.803	0.87497	0.0186821
0.804	0.902551	0.00931842		0.804	0.874381	0.0196255
0.805	0.902295	0.0096164		0.805	0.873586	0.0205213
0.806	0.902101	0.00970771		0.806	0.872045	0.0212622
0.807	0.901777	0.00955804		0.807	0.870701	0.0215049
0.808	0.901488	0.00940368		0.808	0.869636	0.0205763
0.809	0.901422	0.00942492		0.809	0.869196	0.0198437
0.81	0.901595	0.00936139		0.81	0.869228	0.0192105
0.811	0.901819	0.0092386		0.811	0.869224	0.0178833
0.812	0.901899	0.00915255		0.812	0.86922	0.0174808
0.813	0.90196	0.00903334		0.813	0.869426	0.0182967
0.814	0.902088	0.00901296		0.814	0.869337	0.0195232
0.815	0.902336	0.00932302		0.815	0.869402	0.0202403
0.816	0.902457	0.00954426		0.816	0.869236	0.0204959
0.817	0.902343	0.00962205		0.817	0.869595	0.0199467
0.818	0.90207	0.00975343		0.818	0.870334	0.0192417
0.819	0.901618	0.00987412		0.819	0.870592	0.0189637
0.82	0.901141	0.00995719		0.82	0.869511	0.0192733
0.821	0.900919	0.0101566		0.821	0.868272	0.0189814
0.822	0.900858	0.0103505		0.822	0.867348	0.018406
0.823	0.900903	0.0103182		0.823	0.866702	0.0174373
0.824	0.900999	0.0100304		0.824	0.86663	0.0168527
0.825	0.90136	0.00974893		0.825	0.867279	0.0170784
0.826	0.901772	0.00949147		0.826	0.868074	0.0175052
0.827	0.902205	0.00930853		0.827	0.868365	0.0184804
0.828	0.902454	0.00938222		0.828	0.868643	0.0200213
0.829	0.902432	0.00940513		0.829	0.8692	0.0209938
0.83	0.902296	0.009362		0.83	0.869349	0.0213962
0.831	0.902166	0.00924159		0.831	0.86964	0.0211635
0.832	0.901973	0.009354		0.832	0.869922	0.0200621
0.833	0.901718	0.00953991		0.833	0.870071	0.0190481
0.834	0.901518	0.00987354		0.834	0.870765	0.0183363
0.835	0.901289	0.0101988		0.835	0.871722	0.0179906
0.836	0.901112	0.0104245		0.836	0.871899	0.0180994
0.837	0.90079	0.010364		0.837	0.870931	0.0184485
0.838	0.900527	0.0101519		0.838	0.86943	0.019228
0.839	0.900206	0.00991812		0.839	0.867901	0.0204661
0.84	0.899875	0.00974901		0.84	0.866598	0.0214246
0.841	0.89944	0.00973193		0.841	0.865928	0.0215411
0.842	0.899063	0.00971032		0.842	0.864951	0.0207831
0.843	0.898786	0.00965812		0.843	0.864612	0.0193895
0.844	0.898729	0.00972381		0.844	0.863664	0.0184166
0.845	0.898839	0.009799		0.845	0.861861	0.0186335
0.846	0.899032	0.00970977		0.846	0.8608	0.0188072
0.847	0.89911	0.00953638		0.847	0.861159	0.0191113
0.848	0.898966	0.00966445		0.848	0.862716	0.0193377
0.849	0.898794	0.00985797		0.849	0.864451	0.0203965
0.85	0.898632	0.0101136		0.85	0.865674	0.0221734
0.851	0.898772	0.0102157		0.851	0.866876	0.0240329
0.852	0.899006	0.0102927		0.852	0.867626	0.0250395
0.853	0.899185	0.0103253		0.853	0.867933	0.0253227
0.854	0.899371	0.010351		0.854	0.868018	0.0250988
0.855	0.899414	0.0103552		0.855	0.868151	0.0245837
0.856	0.89947	0.0103751		0.856	0.868304	0.0236822
0.857	0.899568	0.0102575		0.857	0.868187	0.0238671
0.858	0.899713	0.0100749		0.858	0.867792	0.024018
0.859	0.899974	0.0098359		0.859	0.867764	0.023736
0.86	0.900199	0.00948827		0.86	0.867614	0.0227708
0.861	0.900444	0.00925752		0.861	0.867239	0.0213838
0.862	0.900583	0.00914951		0.862	0.866682	0.0200872
0.863	0.900502	0.00899884		0.863	0.867126	0.0187712
0.864	0.900361	0.00873624		0.864	0.868486	0.0170974
0.865	0.900249	0.00867639		0.865	0.869825	0.016008
0.866	0.900246	0.00887621		0.866	0.870681	0.0161907
0.867	0.900237	0.0093944		0.867	0.8711	0.01736
0.868	0.900122	0.00988776		0.868	0.870866	0.0186449
0.869	0.899779	0.0102565		0.869	0.870148	0.0198702
0.87	0.899411	0.0103698		0.87	0.869273	0.0211927
0.871	0.89914	0.0101368		0.871	0.868191	0.0222378
0.872	0.898817	0.00977589		0.872	0.867594	0.0226072
0.873	0.898508	0.00938364		0.873	0.867481	0.0234831
0.874	0.898266	0.00937807		0.874	0.867098	0.024292
0.875	0.898282	0.00969933		0.875	0.866331	0.0251411
0.876	0.898313	0.0100812		0.876	0.865972	0.0263957
0.877	0.898446	0.0101644		0.877	0.865234	0.0277951
0.878	0.898497	0.0100457		0.878	0.864536	0.0277847
0.879	0.898447	0.00987132		0.879	0.863725	0.0270826
0.88	0.898229	0.00966914		0.88	0.86337	0.0262681
0.881	0.898031	0.00959294		0.881	0.863051	0.0261719
0.882	0.897686	0.00941951		0.882	0.862664	0.0267681
0.883	0.897317	0.00937257		0.883	0.862188	0.0269477
0.884	0.89724	0.00956493		0.884	0.861175	0.0263908
0.885	0.897415	0.00961291		0.885	0.86019	0.0251969
0.886	0.897634	0.00947728		0.886	0.860097	0.0241014
0.887	0.897666	0.00908453		0.887	0.860529	0.0232396
0.888	0.897732	0.00891332		0.888	0.861518	0.0228417
0.889	0.897901	0.00893646		0.889	0.862284	0.0225924
0.89	0.898187	0.00881365		0.89	0.862841	0.0224005
0.891	0.89872	0.0086749		0.891	0.863785	0.0221559
0.892	0.899113	0.00887238		0.892	0.864992	0.0215678
0.893	0.899349	0.00919544		0.893	0.8659	0.0210746
0.894	0.899366	0.00947336		0.894	0.865629	0.0207009
0.895	0.899021	0.00989237		0.895	0.865242	0.0203042
0.896	0.898578	0.0101996		0.896	0.865004	0.0199035
0.897	0.898046	0.0101577		0.897	0.86452	0.0197743
0.898	0.897582	0.00996297		0.898	0.864136	0.0195367
0.899	0.897324	0.00964697		0.899	0.863305	0.0192432
0.9	0.897293	0.00939141		0.9	0.862978	0.0182946
0.901	0.897288	0.00928524		0.901	0.863705	0.0169582
0.902	0.897303	0.00919934		0.902	0.865024	0.0158341
0.903	0.897348	0.00904991		0.903	0.866069	0.0155113
0.904	0.897393	0.00882522		0.904	0.866234	0.0160688
0.905	0.897501	0.00862547		0.905	0.866214	0.0171402
0.906	0.897635	0.0085801		0.906	0.866138	0.018271
0.907	0.897806	0.00873641		0.907	0.866856	0.0187681
0.908	0.898058	0.00907932		0.908	0.867925	0.0190455
0.909	0.898028	0.0095268		0.909	0.868478	0.0193606
0.91	0.897873	0.0097986		0.91	0.868304	0.0194779
0.911	0.897801	0.00964056		0.911	0.86851	0.0199696
0.912	0.897608	0.00920441		0.912	0.868671	0.0202685
0.913	0.897551	0.0088537		0.913	0.868526	0.020794
0.914	0.897782	0.00868166		0.914	0.867703	0.021931
0.915	0.898154	0.00850606		0.915	0.866783	0.0229227
0.916	0.898229	0.00850356		0.916	0.865613	0.0230431
0.917	0.898032	0.00861828		0.917	0.864641	0.0226946
0.918	0.897808	0.00866866		0.918	0.863765	0.0231083
0.919	0.897617	0.00869571		0.919	0.86339	0.0236447
0.92	0.897407	0.00887507		0.92	0.86341	0.0234212
0.921	0.897238	0.00902955		0.921	0.863822	0.0229087
0.922	0.897173	0.00908501		0.922	0.864972	0.0218505
0.923	0.897155	0.00920331		0.923	0.86613	0.0205957
0.924	0.897178	0.00926532		0.924	0.866977	0.0195555
0.925	0.897067	0.00936221		0.925	0.86759	0.0194934
0.926	0.897011	0.00955896		0.926	0.867792	0.0199306
0.927	0.89692	0.00970372		0.927	0.867699	0.0207877
0.928	0.896703	0.00978003		0.928	0.867062	0.0216699
0.929	0.896458	0.00982491		0.929	0.866012	0.0222554
0.93	0.896276	0.00975923		0.93	0.865343	0.0226574
0.931	0.896216	0.00961567		0.931	0.864592	0.0231671
0.932	0.896097	0.00954569		0.932	0.864334	0.0233793
0.933	0.895919	0.00958721		0.933	0.864031	0.0225057
0.934	0.895716	0.00964285		0.934	0.8641	0.0217813
0.935	0.895489	0.00982834		0.935	0.863975	0.0214991
0.936	0.89515	0.0100097		0.936	0.863111	0.0221021
0.937	0.894794	0.0100884		0.937	0.862478	0.0224084
0.938	0.894595	0.00999912		0.938	0.86178	0.0218196
0.939	0.894491	0.00959507		0.939	0.860687	0.0213474
0.94	0.894387	0.00922512		0.94	0.860138	0.021263
0.941	0.89426	0.00903719		0.941	0.860832	0.020988
0.942	0.894007	0.00895507		0.942	0.862107	0.020456
0.943	0.893898	0.00876871		0.943	0.863632	0.0200805
0.944	0.894007	0.00840686		0.944	0.865084	0.0201357
0.945	0.894287	0.00796527		0.945	0.866779	0.0196818
0.946	0.894748	0.00771127		0.946	0.867449	0.0196562
0.947	0.895144	0.00758807		0.947	0.867417	0.020022
0.948	0.895326	0.00777909		0.948	0.867493	0.0202955
0.949	0.89543	0.00805924		0.949	0.86755	0.0197555
0.95	0.895534	0.00837342		0.95	0.867707	0.0188312
0.951	0.895557	0.00864782		0.951	0.867844	0.018115
0.952	0.895539	0.00877005		0.952	0.867877	0.0177491
0.953	0.895625	0.00885079		0.953	0.867449	0.0174775
0.954	0.895727	0.00899763		0.954	0.866573	0.0170418
0.955	0.895764	0.00913794		0.955	0.865387	0.0166881
0.956	0.895648	0.00945322		0.956	0.864064	0.0169148
0.957	0.89534	0.00974589		0.957	0.86253	0.0176297
0.958	0.895109	0.00985327		0.958	0.861155	0.0186434
0.959	0.89484	0.0100178		0.959	0.860323	0.0195282
0.96	0.894652	0.0102369		0.96	0.860033	0.0205868
0.961	0.894617	0.0104319		0.961	0.859702	0.0218392
0.962	0.894746	0.0105104		0.962	0.85919	0.0227064
0.963	0.894732	0.0104575		0.963	0.858205	0.02386
0.964	0.894655	0.0102909		0.964	0.85691	0.0244817
0.965	0.894447	0.0101712		0.965	0.855986	0.0248002
0.966	0.894329	0.0101906		0.966	0.855514	0.0247354
0.967	0.894328	0.0104359		0.967	0.8562	0.0244962
0.968	0.894307	0.0107143		0.968	0.857047	0.0249065
0.969	0.894407	0.0106556		0.969	0.857894	0.0252029
0.97	0.894691	0.0102439		0.97	0.858512	0.0259651
0.971	0.894861	0.00958239		0.971	0.858923	0.0262742
0.972	0.894753	0.00901118		0.972	0.858879	0.0260661
0.973	0.89461	0.00861806		0.973	0.858685	0.0253026
0.974	0.894406	0.00852816		0.974	0.857927	0.024228
0.975	0.894236	0.0084304		0.975	0.857701	0.0235059
0.976	0.894129	0.00852126		0.976	0.858133	0.0237592
0.977	0.89398	0.00873624		0.977	0.858633	0.0242566
0.978	0.893693	0.00904727		0.978	0.858306	0.0239579
0.979	0.893436	0.00944602		0.979	0.857773	0.0229918
0.98	0.893158	0.00985397		0.98	0.857116	0.0218655
0.981	0.893	0.0103113		0.981	0.856523	0.0210088
0.982	0.893062	0.0106884		0.982	0.85664	0.0206587
0.983	0.893191	0.010947		0.983	0.857253	0.0205605
0.984	0.893277	0.0109836		0.984	0.858661	0.0199427
0.985	0.893339	0.0109749		0.985	0.860162	0.0191131
0.986	0.89312	0.0109727		0.986	0.861078	0.0191391
0.987	0.892767	0.0110299		0.987	0.861284	0.0196165
0.988	0.892436	0.0109808		0.988	0.861393	0.0201527
0.989	0.892105	0.0110315		0.989	0.862006	0.0202231
0.99	0.891899	0.0110375		0.99	0.862555	0.0201744
0.991	0.891832	0.010972		0.991	0.862397	0.0201509
0.992	0.891858	0.0111073		0.992	0.862083	0.0213139
0.993	0.891992	0.0111681		0.993	0.861711	0.0228461
0.994	0.892093	0.0111868		0.994	0.861013	0.0240802
0.995	0.892007	0.0110396		0.995	0.859855	0.025364
0.996	0.8918	0.0106889		0.996	0.858213	0.0271484
0.997	0.891528	0.010394		0.997	0.857225	0.0282763
0.998	0.891334	0.0102251		0.998	0.856406	0.0283834
0.999	0.891197	0.010084		0.999	0.855708	0.0280822
1	0.891085	0.0101161		1	0.854751	0.0279952
1.001	0.890977	0.0102587		1.001	0.854025	0.0279239
1.002	0.890892	0.0103746		1.002	0.854001	0.0284423
1.003	0.890653	0.0105546		1.003	0.853585	0.0289451
1.004	0.890414	0.0106456		1.004	0.853117	0.0288826
1.005	0.890439	0.0106758		1.005	0.852431	0.0281759
1.006	0.89071	0.0106889		1.006	0.852322	0.0265433
1.007	0.891126	0.0108394		1.007	0.853033	0.024553
1.008	0.89142	0.0110418		1.008	0.854118	0.0232804
1.009	0.891536	0.0109604		1.009	0.855365	0.0227551
1.01	0.891568	0.0105903		1.01	0.856272	0.0224314
1.011	0.891739	0.0101004		1.011	0.856277	0.0219358
1.012	0.892101	0.00974651		1.012	0.855732	0.0215377
1.013	0.892575	0.0096423		1.013	0.855696	0.0211526
1.014	0.893212	0.00986785		1.014	0.856212	0.021384
1.015	0.893772	0.0101675		1.015	0.857547	0.0216216
1.016	0.894032	0.0102324		1.016	0.858903	0.0223827
1.017	0.894116	0.0100751		1.017	0.859609	0.0235373
1.018	0.893857	0.00980749		1.018	0.859884	0.0251311
1.019	0.893389	0.00952361		1.019	0.860009	0.026698
1.02	0.892936	0.0092858		1.02	0.860469	0.0273653
1.021	0.892447	0.00928179		1.021	0.86107	0.0280049
1.022	0.892009	0.00945007		1.022	0.861828	0.0279415
1.023	0.891784	0.00969142		1.023	0.861824	0.0276473
1.024	0.891796	0.0097131		1.024	0.861619	0.0270899
1.025	0.892059	0.00953224		1.025	0.861316	0.0264271
1.026	0.892211	0.0092412		1.026	0.861183	0.0262694
1.027	0.892352	0.00895752		1.027	0.861433	0.0261811
1.028	0.89237	0.00869642		1.028	0.861941	0.025887
1.029	0.8922	0.00867419		1.029	0.862091	0.024803
1.03	0.891994	0.0087514		1.03	0.862135	0.0236431
1.031	0.89185	0.00896499		1.031	0.861966	0.0228735
1.032	0.891777	0.00916104		1.032	0.86128	0.0222342
1.033	0.891609	0.00930127		1.033	0.861094	0.022191
1.034	0.891391	0.00936715		1.034	0.860961	0.0217816
1.035	0.8911	0.00956415		1.035	0.860561	0.0219732
1.036	0.890858	0.00976584		1.036	0.860118	0.0228969
1.037	0.890531	0.00975337		1.037	0.859315	0.024038
1.038	0.890418	0.00979433		1.038	0.85873	0.0252096
1.039	0.890343	0.00990069		1.039	0.857939	0.0255674
1.04	0.890094	0.00991658		1.04	0.857104	0.0252225
1.041	0.889719	0.00982767		1.041	0.856006	0.0250771
1.042	0.889492	0.00959057		1.042	0.855022	0.0252212
1.043	0.889459	0.00934059		1.043	0.854445	0.0246638
1.044	0.88948	0.00934423		1.044	0.855211	0.0236501
1.045	0.889594	0.00947966		1.045	0.856502	0.0230103
1.046	0.889846	0.00962183		1.046	0.8576	0.0218621
1.047	0.889957	0.00980153		1.047	0.85856	0.0209537
1.048	0.889973	0.0100755		1.048	0.859141	0.0203464
1.049	0.88985	0.0102803		1.049	0.858802	0.0208695
1.05	0.889679	0.0105133		1.05	0.857285	0.0223222
1.051	0.889568	0.010679		1.051	0.855712	0.0229888
1.052	0.889623	0.0106996		1.052	0.855336	0.0227246
1.053	0.889711	0.0107484		1.053	0.855768	0.021979
1.054	0.889806	0.010844		1.054	0.856216	0.0204447
1.055	0.889806	0.0106996		1.055	0.855986	0.0189138
1.056	0.889518	0.010617		1.056	0.855433	0.0183282
1.057	0.889213	0.0105062		1.057	0.854772	0.0186788
1.058	0.889151	0.0105101		1.058	0.854529	0.0197125
1.059	0.889223	0.0108099		1.059	0.855207	0.0214052
1.06	0.889257	0.0111644		1.06	0.856107	0.0230244
1.061	0.889148	0.011325		1.061	0.857035	0.0240782
1.062	0.889013	0.0113372		1.062	0.857418	0.0249059
1.063	0.88882	0.0112186		1.063	0.85804	0.02477
1.064	0.888745	0.011052		1.064	0.858403	0.0250805
1.065	0.888709	0.0108824		1.065	0.858302	0.0254463
1.066	0.88872	0.0108		1.066	0.857894	0.0259451
1.067	0.888788	0.0106902		1.067	0.857733	0.0264196
1.068	0.888855	0.0105598		1.068	0.85718	0.0262614
1.069	0.889001	0.0103613		1.069	0.856696	0.0255079
1.07	0.889084	0.0102689		1.07	0.856099	0.0257874
1.071	0.889223	0.0104015		1.071	0.854872	0.0259442
1.072	0.8894	0.0106435		1.072	0.853484	0.0258742
1.073	0.889702	0.011017		1.073	0.851515	0.0257632
1.074	0.889833	0.0113165		1.074	0.850075	0.0256992
1.075	0.889938	0.0112761		1.075	0.849663	0.0253682
1.076	0.890104	0.0112349		1.076	0.850192	0.0252134
1.077	0.890453	0.0112251		1.077	0.850991	0.0249261
1.078	0.890487	0.0112746		1.078	0.851572	0.0247085
1.079	0.890191	0.0113886		1.079	0.851467	0.0249767
1.08	0.889676	0.0113793		1.08	0.851156	0.025092
1.081	0.889188	0.011295		1.081	0.850809	0.0250044
1.082	0.88899	0.0112164		1.082	0.851023	0.0245241
1.083	0.888861	0.0110336		1.083	0.852686	0.0242972
1.084	0.888887	0.0109532		1.084	0.854574	0.0242491
1.085	0.888925	0.0108501		1.085	0.856236	0.0240562
1.086	0.888771	0.010798		1.086	0.857576	0.0237704
1.087	0.888506	0.01071		1.087	0.858342	0.0236943
1.088	0.888202	0.0103739		1.088	0.858613	0.0236981
1.089	0.888076	0.00999668		1.089	0.858544	0.0237509
1.09	0.887899	0.00991742		1.09	0.857995	0.024547
1.091	0.887917	0.0101509		1.091	0.856894	0.0254202
1.092	0.887986	0.0104546		1.092	0.855611	0.0262854
1.093	0.888031	0.0104762		1.093	0.854485	0.0268798
1.094	0.887781	0.010591		1.094	0.854203	0.0268349
1.095	0.887466	0.0106056		1.095	0.85503	0.0265315
1.096	0.887335	0.0104315		1.096	0.856297	0.0265625
1.097	0.887167	0.010254		1.097	0.857229	0.0266155
1.098	0.887089	0.0101297		1.098	0.85733	0.0267006
1.099	0.887104	0.00997012		1.099	0.856486	0.026311
1.1	0.88699	0.00992195		1.1	0.855155	0.0251345
1.101	0.886755	0.010096		1.101	0.853767	0.0234308
1.102	0.886385	0.0102948		1.102	0.852496	0.0214374
1.103	0.886172	0.010441		1.103	0.851463	0.0201149
1.104	0.886224	0.0106144		1.104	0.850438	0.0198187
1.105	0.886403	0.0105594		1.105	0.849325	0.0208537
1.106	0.886571	0.0102008		1.106	0.847961	0.0218931
1.107	0.886554	0.00992288		1.107	0.847077	0.0225499
1.108	0.886482	0.00974108		1.108	0.846976	0.0227599
1.109	0.886457	0.00973323		1.109	0.847513	0.0228347
1.11	0.886388	0.00989161		1.11	0.849058	0.0226951
1.111	0.88608	0.00997525		1.111	0.851491	0.0227309
1.112	0.885749	0.00985281		1.112	0.853117	0.0233327
1.113	0.885695	0.00971341		1.113	0.853815	0.0245248
1.114	0.885772	0.00964946		1.114	0.854263	0.02541
1.115	0.885935	0.00968597		1.115	0.854667	0.026262
1.116	0.886261	0.00992552		1.116	0.85501	0.02696
1.117	0.886662	0.0101806		1.117	0.855603	0.0268691
1.118	0.886884	0.0104052		1.118	0.856055	0.0264632
1.119	0.886882	0.010583		1.119	0.855639	0.0263247
1.12	0.886675	0.0107247		1.12	0.853969	0.0257787
1.121	0.886427	0.0107201		1.121	0.85275	0.024408
1.122	0.886346	0.010742		1.122	0.852153	0.023536
1.123	0.886517	0.0107936		1.123	0.851729	0.0233102
1.124	0.886696	0.0108927		1.124	0.850741	0.0235948
1.125	0.88697	0.0109906		1.125	0.849542	0.024348
1.126	0.887305	0.0108657		1.126	0.848623	0.02486
1.127	0.887546	0.0108393		1.127	0.847816	0.0253543
1.128	0.887608	0.0108709		1.128	0.847247	0.0258479
1.129	0.887691	0.0107943		1.129	0.84761	0.0260474
1.13	0.887681	0.0107924		1.13	0.848869	0.0268858
1.131	0.887532	0.011006		1.131	0.850204	0.0276933
1.132	0.887229	0.0112463		1.132	0.850821	0.0274948
1.133	0.886831	0.0113001		1.133	0.850882	0.0264644
1.134	0.886582	0.011229		1.134	0.85162	0.0255355
1.135	0.88627	0.0111526		1.135	0.852431	0.024791
1.136	0.885842	0.0110175		1.136	0.852427	0.0245738
1.137	0.885485	0.0107088		1.137	0.851483	0.0252708
1.138	0.885401	0.0104053		1.138	0.850192	0.0267433
1.139	0.88533	0.0103202		1.139	0.848877	0.0286153
1.14	0.885197	0.0104613		1.14	0.848514	0.0297572
1.141	0.885243	0.0105339		1.141	0.849026	0.0302298
1.142	0.885346	0.0104257		1.142	0.850035	0.0301304
1.143	0.885385	0.0103144		1.143	0.851374	0.0294331
1.144	0.885337	0.0101416		1.144	0.852891	0.0284554
1.145	0.885134	0.00999943		1.145	0.853557	0.027652
1.146	0.884983	0.0100119		1.146	0.854053	0.0271601
1.147	0.884943	0.0101984		1.147	0.854864	0.0273173
1.148	0.885011	0.0104422		1.148	0.856055	0.027413
1.149	0.885106	0.0106742		1.149	0.856854	0.0271775
1.15	0.885288	0.0109998		1.15	0.85737	0.0275084
1.151	0.885423	0.011078		1.151	0.856918	0.0283881
1.152	0.88556	0.0110277		1.152	0.855845	0.0287091
1.153	0.885623	0.0108773		1.153	0.854332	0.0285533
1.154	0.885607	0.0106954		1.154	0.852464	0.0283399
1.155	0.885699	0.0105572		1.155	0.850587	0.0279745
1.156	0.885766	0.0104557		1.156	0.849551	0.0280792
1.157	0.885815	0.0102853		1.157	0.848857	0.0286251
1.158	0.885827	0.0102113		1.158	0.848191	0.0288141
1.159	0.88595	0.0103398		1.159	0.848183	0.0286604
1.16	0.886059	0.0105027		1.16	0.848441	0.0282926
1.161	0.886057	0.0107848		1.161	0.84855	0.0278978
1.162	0.886088	0.0110331		1.162	0.848768	0.0276303
1.163	0.886161	0.0109587		1.163	0.848514	0.0274214
1.164	0.886167	0.0108504		1.164	0.848425	0.0267321
1.165	0.886238	0.0107886		1.165	0.849111	0.0257216
1.166	0.886388	0.0109216		1.166	0.850301	0.0247282
1.167	0.88648	0.0111161		1.167	0.851039	0.0242393
1.168	0.886678	0.0112624		1.168	0.850717	0.0239031
1.169	0.886813	0.0112662		1.169	0.850333	0.0232595
1.17	0.886704	0.0111788		1.17	0.849797	0.0225863
1.171	0.886386	0.011147		1.171	0.849066	0.0221671
1.172	0.886049	0.0110971		1.172	0.848647	0.0219645
1.173	0.885681	0.0111262		1.173	0.84878	0.0219966
1.174	0.885354	0.0113579		1.174	0.849308	0.0222173
1.175	0.885189	0.0118066		1.175	0.8502	0.0225177
1.176	0.885153	0.0122271		1.176	0.850656	0.0221834
1.177	0.885029	0.012465		1.177	0.850119	0.0215558
1.178	0.8847	0.0126005		1.178	0.849272	0.0213795
1.179	0.884504	0.0125216		1.179	0.848126	0.0219858
1.18	0.884615	0.0124702		1.18	0.847307	0.0230022
1.181	0.884658	0.012289		1.181	0.847327	0.0241984
1.182	0.884835	0.0122169		1.182	0.84761	0.025544
1.183	0.885099	0.0122701		1.183	0.847719	0.027338
1.184	0.885519	0.0121727		1.184	0.847828	0.028286
1.185	0.885772	0.0117119		1.185	0.848191	0.0281018
1.186	0.885745	0.0114275		1.186	0.849163	0.0277029
1.187	0.885553	0.0111711		1.187	0.850168	0.0278216
1.188	0.88543	0.0108664		1.188	0.851524	0.0279115
1.189	0.885246	0.0105875		1.189	0.853053	0.0285494
1.19	0.885104	0.0105032		1.19	0.854009	0.0292242
1.191	0.884989	0.0107037		1.191	0.854239	0.0298669
1.192	0.884854	0.0110374		1.192	0.854667	0.0301151
1.193	0.884641	0.0114633		1.193	0.854796	0.0297275
1.194	0.884236	0.0118535		1.194	0.854203	0.0290699
1.195	0.884019	0.0117985		1.195	0.853852	0.0280383
1.196	0.884025	0.0116401		1.196	0.853041	0.0275723
1.197	0.883933	0.0115819		1.197	0.851996	0.0269135
1.198	0.883802	0.0116771		1.198	0.850975	0.0270765
1.199	0.883587	0.0117896		1.199	0.850168	0.0265018
1.2	0.883091	0.01191		1.2	0.849421	0.0250272
1.201	0.882648	0.0119612		1.201	0.848889	0.0239063
1.202	0.882452	0.011794		1.202	0.848308	0.0240285
1.203	0.882345	0.0117022		1.203	0.84815	0.0244822
1.204	0.882337	0.0117792		1.204	0.848687	0.0244326
1.205	0.882318	0.0120065		1.205	0.849365	0.0241996
1.206	0.882358	0.0122584		1.206	0.849208	0.0244074
1.207	0.882214	0.0124009		1.207	0.849111	0.0242446
1.208	0.881827	0.0125769		1.208	0.84953	0.0239138
1.209	0.881543	0.0127045		1.209	0.849599	0.0234825
1.21	0.881367	0.0128466		1.21	0.849639	0.0230002
1.211	0.881377	0.0128532		1.211	0.849143	0.0231689
1.212	0.881658	0.0127835		1.212	0.848046	0.0240271
1.213	0.881973	0.0127512		1.213	0.846323	0.0253863
1.214	0.882179	0.0127988		1.214	0.845132	0.0268036
1.215	0.882259	0.0126451		1.215	0.844814	0.028029
1.216	0.882463	0.0124281		1.216	0.845459	0.028774
1.217	0.882735	0.0122703		1.217	0.846048	0.0287025
1.218	0.882956	0.0120838		1.218	0.847142	0.0280197
1.219	0.883056	0.0118631		1.219	0.848146	0.0278135
1.22	0.883075	0.0114995		1.22	0.848687	0.0281742
1.221	0.883099	0.011142		1.221	0.848764	0.0286167
1.222	0.883134	0.0109182		1.222	0.848667	0.0289223
1.223	0.883106	0.0110091		1.223	0.848328	0.0289151
1.224	0.883033	0.0114114		1.224	0.847485	0.0288758
1.225	0.882889	0.0116335		1.225	0.846488	0.0290687
1.226	0.882654	0.0115128		1.226	0.846	0.0288882
1.227	0.882576	0.0111072		1.227	0.846056	0.0285002
1.228	0.882712	0.0108726		1.228	0.846262	0.0278006
1.229	0.882986	0.0108802		1.229	0.847364	0.026606
1.23	0.883236	0.0110351		1.23	0.84976	0.0259563
1.231	0.88348	0.0112227		1.231	0.852145	0.0257408
1.232	0.883636	0.0112323		1.232	0.854134	0.0260129
1.233	0.883555	0.0111474		1.233	0.854885	0.026712
1.234	0.883328	0.0110932		1.234	0.854683	0.0273323
1.235	0.883198	0.0109822		1.235	0.853892	0.0274467
1.236	0.883337	0.0109453		1.236	0.852698	0.0274947
1.237	0.883341	0.0110605		1.237	0.850955	0.0268433
1.238	0.883252	0.0112751		1.238	0.849349	0.0265162
1.239	0.883093	0.0115179		1.239	0.847618	0.0268644
1.24	0.882853	0.0115034		1.24	0.847017	0.027716
1.241	0.882666	0.0112548		1.241	0.8465	0.0282133
1.242	0.882483	0.0111373		1.242	0.846787	0.0287537
1.243	0.882472	0.0111953		1.243	0.847787	0.0287611
1.244	0.882586	0.0115319		1.244	0.848828	0.0285129
1.245	0.882641	0.011969		1.245	0.848574	0.0282349
1.246	0.882535	0.0122977		1.246	0.847481	0.0281987
1.247	0.882474	0.0125273		1.247	0.845988	0.0286408
1.248	0.882301	0.0126835		1.248	0.844701	0.0290138
1.249	0.882275	0.0128373		1.249	0.843648	0.029396
1.25	0.882471	0.0128526		1.25	0.843075	0.0298679
1.251	0.882712	0.0126389		1.251	0.843248	0.0300133
1.252	0.882663	0.0121852		1.252	0.843583	0.0293781
1.253	0.882554	0.0117625		1.253	0.843833	0.0281749
1.254	0.882391	0.0116658		1.254	0.843845	0.0275368
1.255	0.882262	0.0116984		1.255	0.843987	0.0277424
1.256	0.882193	0.0116542		1.256	0.845132	0.0279996
1.257	0.881936	0.011587		1.257	0.846847	0.0276112
1.258	0.881574	0.0114836		1.258	0.847925	0.0265553
1.259	0.881285	0.0112326		1.259	0.848933	0.0253956
1.26	0.881242	0.0111124		1.26	0.849288	0.0253037
1.261	0.881412	0.0111049		1.261	0.849163	0.0264662
1.262	0.88171	0.0111637		1.262	0.848974	0.0281832
1.263	0.881966	0.01115		1.263	0.84857	0.0294983
1.264	0.881935	0.0110594		1.264	0.847747	0.0302176
1.265	0.881636	0.0108914		1.265	0.84696	0.0304332
1.266	0.881296	0.0106589		1.266	0.845935	0.0299664
1.267	0.880943	0.0105913		1.267	0.84437	0.0293076
1.268	0.880524	0.0107875		1.268	0.842131	0.0289161
1.269	0.880022	0.0111075		1.269	0.840133	0.0286391
1.27	0.879449	0.0116126		1.27	0.838632	0.0282598
1.271	0.879041	0.0121119		1.271	0.837426	0.0277452
1.272	0.878852	0.0122528		1.272	0.836821	0.0276797
1.273	0.878852	0.0120461		1.273	0.836474	0.027689
1.274	0.87908	0.0119233		1.274	0.837224	0.0268592
1.275	0.879349	0.0118622		1.275	0.839306	0.0260503
1.276	0.879715	0.0118453		1.276	0.841622	0.0256935
1.277	0.879987	0.0117266		1.277	0.843301	0.0259799
1.278	0.879914	0.0115422		1.278	0.844212	0.0266281
1.279	0.879764	0.0113062		1.279	0.844471	0.0269269
1.28	0.879706	0.0110771		1.28	0.844725	0.0267013
1.281	0.879799	0.0108131		1.281	0.844995	0.0263491
1.282	0.880095	0.0106098		1.282	0.845253	0.0262625
1.283	0.880478	0.0102947		1.283	0.84529	0.0261008
1.284	0.880763	0.0100085		1.284	0.846428	0.025939
1.285	0.880938	0.00982816		1.285	0.847852	0.0256497
1.286	0.880923	0.00975176		1.286	0.849006	0.0254282
1.287	0.88082	0.009637		1.287	0.850523	0.0258751
1.288	0.880607	0.00943698		1.288	0.851762	0.026417
1.289	0.880477	0.00912258		1.289	0.851959	0.026521
1.29	0.880476	0.00888876		1.29	0.851971	0.0259466
1.291	0.880481	0.0089292		1.291	0.85204	0.0251206
1.292	0.880477	0.00915039		1.292	0.852339	0.0244697
1.293	0.880392	0.00944498		1.293	0.852189	0.0242262
1.294	0.88017	0.00988996		1.294	0.851043	0.0245461
1.295	0.880083	0.0102515		1.295	0.849672	0.0248684
1.296	0.880133	0.0104466		1.296	0.848752	0.0246544
1.297	0.880182	0.0105328		1.297	0.848328	0.0249166
1.298	0.880085	0.0107169		1.298	0.847985	0.0252164
1.299	0.879877	0.0110784		1.299	0.847981	0.0252497
1.3	0.879735	0.011369		1.3	0.848163	0.0255548
1.301	0.879645	0.0115388		1.301	0.848574	0.0255393
1.302	0.879791	0.011716		1.302	0.848905	0.0254619
1.303	0.879934	0.011835		1.303	0.849216	0.0254937
1.304	0.87995	0.0120998		1.304	0.848937	0.0254905
1.305	0.879811	0.012406		1.305	0.848271	0.0254011
1.306	0.879766	0.0125643		1.306	0.847327	0.0258077
1.307	0.879695	0.0124369		1.307	0.845843	0.0267505
1.308	0.879475	0.0121221		1.308	0.843797	0.0277221
1.309	0.879276	0.011785		1.309	0.841392	0.0279862
1.31	0.879108	0.0116103		1.31	0.840222	0.0275563
1.311	0.878898	0.0116107		1.311	0.839435	0.0267956
1.312	0.878617	0.0117465		1.312	0.838774	0.0260411
1.313	0.878242	0.0120551		1.313	0.838233	0.0253238
1.314	0.877978	0.0122697		1.314	0.837285	0.0251897
1.315	0.87772	0.0123349		1.315	0.837055	0.0250382
1.316	0.877417	0.0122041		1.316	0.837644	0.0250019
1.317	0.877168	0.0119685		1.317	0.83837	0.024875
1.318	0.876862	0.0119226		1.318	0.839419	0.0241811
1.319	0.8767	0.0119661		1.319	0.839806	0.0231798
1.32	0.876696	0.0120611		1.32	0.839976	0.022128
1.321	0.876671	0.0122494		1.321	0.840287	0.021618
1.322	0.876716	0.0126555		1.322	0.840448	0.0214082
1.323	0.876727	0.0131006		1.323	0.841852	0.0219588
1.324	0.876717	0.0134023		1.324	0.844313	0.0225319
1.325	0.876871	0.0134874		1.325	0.846835	0.022365
1.326	0.877063	0.0133422		1.326	0.847977	0.0220519
1.327	0.877201	0.0132081		1.327	0.848594	0.0223817
1.328	0.877255	0.0132072		1.328	0.848102	0.0235603
1.329	0.877275	0.0131704		1.329	0.847013	0.0244424
1.33	0.87726	0.0129091		1.33	0.845871	0.0250533
1.331	0.877387	0.0124187		1.331	0.844729	0.0255985
1.332	0.877556	0.0120007		1.332	0.843623	0.0259033
1.333	0.877743	0.0115651		1.333	0.842712	0.0260879
1.334	0.877872	0.0111033		1.334	0.842691	0.0258278
1.335	0.877924	0.0106817		1.335	0.843127	0.0249854
1.336	0.877902	0.0106039		1.336	0.843886	0.0244162
1.337	0.878033	0.0109454		1.337	0.845036	0.0240039
1.338	0.878263	0.0115834		1.338	0.845681	0.0240405
1.339	0.878596	0.0120011		1.339	0.846323	0.0243119
1.34	0.878653	0.0123326		1.34	0.847021	0.0241299
1.341	0.878441	0.0125003		1.341	0.847029	0.0242069
1.342	0.878172	0.0125481		1.342	0.846662	0.0244322
1.343	0.877817	0.0125868		1.343	0.847097	0.0243875
1.344	0.877521	0.0126207		1.344	0.847961	0.0245822
1.345	0.877314	0.0125583		1.345	0.848905	0.0246523
1.346	0.877272	0.0123496		1.346	0.849728	0.0243301
1.347	0.877516	0.0121551		1.347	0.84953	0.0242578
1.348	0.877816	0.0121007		1.348	0.848752	0.0248635
1.349	0.877948	0.0119968		1.349	0.848598	0.0263001
1.35	0.877984	0.0119069		1.35	0.848792	0.0281974
1.351	0.878018	0.0117751		1.351	0.848986	0.0291868
1.352	0.87799	0.0115937		1.352	0.849082	0.0295114
1.353	0.87779	0.0115731		1.353	0.848352	0.0297662
1.354	0.877472	0.01169		1.354	0.846944	0.0295292
1.355	0.877309	0.011959		1.355	0.844967	0.0290471
1.356	0.877268	0.0122264		1.356	0.842768	0.0292111
1.357	0.877225	0.0123181		1.357	0.841098	0.0289145
1.358	0.877241	0.0121536		1.358	0.840388	0.0281652
1.359	0.877436	0.0119478		1.359	0.839928	0.0271944
1.36	0.87763	0.0120195		1.36	0.840206	0.0261778
1.361	0.877644	0.0120613		1.361	0.840428	0.0257926
1.362	0.877612	0.0121218		1.362	0.8405	0.0261337
1.363	0.877643	0.0121679		1.363	0.84044	0.0265411
1.364	0.877855	0.0121368		1.364	0.84027	0.0268224
1.365	0.87801	0.0119208		1.365	0.841178	0.0266843
1.366	0.878087	0.011596		1.366	0.842683	0.0267392
1.367	0.878236	0.0112681		1.367	0.844208	0.0273565
1.368	0.878318	0.01113		1.368	0.845758	0.0281587
1.369	0.878167	0.011318		1.369	0.846553	0.0296649
1.37	0.877953	0.0115496		1.37	0.847045	0.0309001
1.371	0.877776	0.0117981		1.371	0.847795	0.0311438
1.372	0.87759	0.0119963		1.372	0.848054	0.0304993
1.373	0.877547	0.0120268		1.373	0.848203	0.0294469
1.374	0.877695	0.0119032		1.374	0.847799	0.0289825
1.375	0.877875	0.011604		1.375	0.847973	0.029222
1.376	0.877867	0.0112209		1.376	0.848187	0.0299971
1.377	0.877617	0.0106598		1.377	0.848227	0.0312278
1.378	0.877329	0.0099739		1.378	0.848239	0.0323603
1.379	0.877253	0.00953326		1.379	0.847965	0.0325101
1.38	0.877425	0.00965212		1.38	0.846956	0.0321876
1.381	0.877698	0.0101913		1.381	0.845851	0.0319828
1.382	0.878059	0.0106904		1.382	0.844672	0.0319517
1.383	0.878342	0.0109764		1.383	0.843083	0.0313291
1.384	0.878338	0.0111889		1.384	0.842014	0.0308091
1.385	0.878233	0.0111785		1.385	0.842284	0.0310243
1.386	0.877967	0.0112409		1.386	0.843547	0.0309636
1.387	0.877791	0.0115761		1.387	0.843732	0.0310863
1.388	0.877666	0.0120399		1.388	0.842925	0.0309611
1.389	0.877672	0.0123144		1.389	0.841913	0.0306974
1.39	0.87783	0.0122911		1.39	0.84134	0.0303265
1.391	0.87798	0.0119988		1.391	0.84134	0.0299609
1.392	0.877928	0.0119057		1.392	0.841449	0.029958
1.393	0.877787	0.0120174		1.393	0.84119	0.0298824
1.394	0.877655	0.0121778		1.394	0.839932	0.0293203
1.395	0.877648	0.0124492		1.395	0.838366	0.0283198
1.396	0.877706	0.0125848		1.396	0.837434	0.0276072
1.397	0.877751	0.012629		1.397	0.836974	0.0278983
1.398	0.877788	0.012602		1.398	0.837386	0.0280747
1.399	0.877749	0.0124548		1.399	0.838051	0.027785
1.4	0.877548	0.0123467		1.4	0.83881	0.0268891
1.401	0.877239	0.0122677		1.401	0.840158	0.0253387
1.402	0.876982	0.0122395		1.402	0.841965	0.0241447
1.403	0.876594	0.0122131		1.403	0.843825	0.022944
1.404	0.876273	0.0124349		1.404	0.844842	0.0225884
1.405	0.876194	0.0126445		1.405	0.845011	0.0227381
1.406	0.876152	0.0126413		1.406	0.845044	0.0231684
1.407	0.87594	0.0124649		1.407	0.845096	0.0239974
1.408	0.875486	0.0124463		1.408	0.844854	0.0253075
1.409	0.874824	0.012518		1.409	0.844511	0.0264866
1.41	0.874377	0.0127073		1.41	0.844212	0.0277481
1.411	0.874247	0.0129332		1.411	0.843934	0.0286656
1.412	0.874249	0.013034		1.412	0.843458	0.0286889
1.413	0.874269	0.0128543		1.413	0.842365	0.0276788
1.414	0.874208	0.0127281		1.414	0.840549	0.0265511
1.415	0.873968	0.0126096		1.415	0.838439	0.0254913
1.416	0.873908	0.0123735		1.416	0.836732	0.0255306
1.417	0.873849	0.0122503		1.417	0.836905	0.0258114
1.418	0.873841	0.0124484		1.418	0.838035	0.0263539
1.419	0.874025	0.0127543		1.419	0.83931	0.0267383
1.42	0.874088	0.0130553		1.42	0.840339	0.0271397
1.421	0.874218	0.0132195		1.421	0.841162	0.0274602
1.422	0.874268	0.0132539		1.422	0.841186	0.0269882
1.423	0.874273	0.0131496		1.423	0.840852	0.0267304
1.424	0.874474	0.0130306		1.424	0.840662	0.0264931
1.425	0.874587	0.0128539		1.425	0.841146	0.0264774
1.426	0.874673	0.0127384		1.426	0.841884	0.0278533
1.427	0.874758	0.0127999		1.427	0.842853	0.0300746
1.428	0.8748	0.01275		1.428	0.843813	0.0320031
1.429	0.874823	0.0125257		1.429	0.844257	0.0329901
1.43	0.874865	0.0123231		1.43	0.843648	0.0333815
1.431	0.874969	0.0121315		1.431	0.842445	0.0330937
1.432	0.875076	0.0119876		1.432	0.841166	0.0325476
1.433	0.875181	0.0119705		1.433	0.840444	0.0318991
1.434	0.875323	0.0119184		1.434	0.840121	0.0314523
1.435	0.875581	0.0116604		1.435	0.840198	0.0313095
1.436	0.875807	0.0114075		1.436	0.840343	0.0319273
1.437	0.875792	0.0111299		1.437	0.839863	0.0326325
1.438	0.875592	0.0109014		1.438	0.839698	0.0335987
1.439	0.875405	0.0108349		1.439	0.84002	0.0340252
1.44	0.875153	0.0110629		1.44	0.840238	0.0339189
1.441	0.875091	0.0114402		1.441	0.840311	0.0327481
1.442	0.875115	0.0117944		1.442	0.840646	0.0310039
1.443	0.875146	0.0121123		1.443	0.840819	0.0288279
1.444	0.87515	0.0125159		1.444	0.840969	0.0265259
1.445	0.87502	0.0127269		1.445	0.840779	0.0248522
1.446	0.874801	0.0126999		1.446	0.840275	0.0241613
1.447	0.874622	0.012668		1.447	0.839597	0.0242758
1.448	0.874512	0.012553		1.448	0.838717	0.0245754
1.449	0.874372	0.0125044		1.449	0.837902	0.0245289
1.45	0.874172	0.0125995		1.45	0.837519	0.0243488
1.451	0.873991	0.0127779		1.451	0.837103	0.0234383
1.452	0.873872	0.013013		1.452	0.836845	0.0222358
1.453	0.873592	0.0132278		1.453	0.837148	0.0216996
1.454	0.873377	0.0131576		1.454	0.837999	0.0221305
1.455	0.873445	0.0129313		1.455	0.838798	0.0225132
1.456	0.873921	0.0127049		1.456	0.838826	0.0226048
1.457	0.874595	0.0126024		1.457	0.838261	0.0231675
1.458	0.875155	0.0126339		1.458	0.837696	0.0236305
1.459	0.875536	0.0127209		1.459	0.837309	0.023379
1.46	0.875734	0.0127183		1.46	0.837414	0.0230551
1.461	0.875735	0.012476		1.461	0.837797	0.0230508
1.462	0.875524	0.012263		1.462	0.83833	0.0237149
1.463	0.87548	0.0120067		1.463	0.838378	0.0244818
1.464	0.875709	0.0119158		1.464	0.838423	0.0257807
1.465	0.875858	0.0119676		1.465	0.837955	0.0274787
1.466	0.875857	0.0120438		1.466	0.837152	0.0292598
1.467	0.875742	0.011959		1.467	0.836038	0.0303116
1.468	0.875474	0.0118043		1.468	0.83578	0.03101
1.469	0.875138	0.0116185		1.469	0.835764	0.0314303
1.47	0.874984	0.0116477		1.47	0.836312	0.0315137
1.471	0.874851	0.0119178		1.471	0.837006	0.0317185
1.472	0.874715	0.0122392		1.472	0.83668	0.0324859
1.473	0.874966	0.0125102		1.473	0.835957	0.0335484
1.474	0.875234	0.0126408		1.474	0.83561	0.0347308
1.475	0.875126	0.0126687		1.475	0.835909	0.0352885
1.476	0.874758	0.0126923		1.476	0.837014	0.0352514
1.477	0.874341	0.0125566		1.477	0.83864	0.0341213
1.478	0.874071	0.0123559		1.478	0.839447	0.0327061
1.479	0.873995	0.0122234		1.479	0.839173	0.031324
1.48	0.87408	0.0122916		1.48	0.838693	0.0301372
1.481	0.87426	0.0123334		1.481	0.83764	0.0288922
1.482	0.874569	0.0123942		1.482	0.83647	0.027988
1.483	0.874562	0.0123915		1.483	0.835949	0.0274059
1.484	0.87411	0.0125363		1.484	0.836103	0.0268722
1.485	0.873417	0.0125806		1.485	0.836881	0.0269306
1.486	0.872914	0.0127353		1.486	0.837838	0.0269417
1.487	0.872624	0.0130876		1.487	0.838285	0.0271051
1.488	0.872599	0.0134198		1.488	0.838443	0.0278278
1.489	0.872852	0.0136394		1.489	0.838221	0.0294224
1.49	0.873153	0.0137917		1.49	0.83814	0.030968
1.491	0.873357	0.0138847		1.491	0.838297	0.031032
1.492	0.873518	0.0139294		1.492	0.838665	0.0294808
1.493	0.873665	0.013732		1.493	0.839052	0.0280036
1.494	0.87388	0.0135334		1.494	0.839359	0.0269213
1.495	0.874268	0.0135776		1.495	0.839185	0.0266324
1.496	0.874831	0.0137403		1.496	0.83904	0.0267563
1.497	0.875182	0.0137119		1.497	0.839044	0.0277192
1.498	0.875251	0.0133433		1.498	0.839371	0.0280792
1.499	0.875046	0.0128419		1.499	0.83948	0.0273569
1.5	0.874562	0.012338		1.5	0.839806	0.0262601
1.501	0.873961	0.0117685		1.501	0.839415	0.0253585
1.502	0.87345	0.0113465		1.502	0.838923	0.0243502
1.503	0.87315	0.0111222		1.503	0.838846	0.0243895
1.504	0.873242	0.0109563		1.504	0.839008	0.0251306
1.505	0.873423	0.0106848		1.505	0.839197	0.0256673
1.506	0.873288	0.0105704		1.506	0.839044	0.0258153
1.507	0.872855	0.0105451		1.507	0.839076	0.0259497
1.508	0.872468	0.0106377		1.508	0.839286	0.0263344
1.509	0.872356	0.0105027		1.509	0.839492	0.0262505
1.51	0.872464	0.0102827		1.51	0.839847	0.0254984
1.511	0.872676	0.0103204		1.511	0.840266	0.023805
1.512	0.873096	0.0105794		1.512	0.841606	0.0214996
1.513	0.873537	0.0107802		1.513	0.843547	0.0196988
1.514	0.873738	0.0109528		1.514	0.843978	0.0187187
1.515	0.873699	0.0109913		1.515	0.843188	0.0191385
1.516	0.873621	0.0111397		1.516	0.841675	0.0204309
1.517	0.873558	0.0113807		1.517	0.839742	0.0218098
1.518	0.873563	0.0116708		1.518	0.837862	0.0228589
1.519	0.873444	0.0120465		1.519	0.836385	0.0236891
1.52	0.873318	0.0125872		1.52	0.835699	0.0246879
1.521	0.873094	0.0131159		1.521	0.835477	0.0257969
1.522	0.872855	0.0134814		1.522	0.835969	0.0267549
1.523	0.872633	0.0137447		1.523	0.835881	0.0281551
1.524	0.872376	0.0137206		1.524	0.835279	0.0287962
1.525	0.872144	0.0136851		1.525	0.834452	0.0285214
1.526	0.872008	0.0136214		1.526	0.834598	0.0271174
1.527	0.872055	0.0135094		1.527	0.834807	0.0256891
1.528	0.87227	0.0133993		1.528	0.835336	0.0260247
1.529	0.872579	0.0133353		1.529	0.835949	0.0275629
1.53	0.872807	0.0132761		1.53	0.836849	0.0296229
1.531	0.872771	0.0130618		1.531	0.837107	0.0305644
1.532	0.872487	0.0127743		1.532	0.837386	0.0305079
1.533	0.872168	0.0126311		1.533	0.837519	0.0300751
1.534	0.871774	0.0126313		1.534	0.837374	0.0293288
1.535	0.871612	0.0124639		1.535	0.837369	0.0284016
1.536	0.871593	0.0123682		1.536	0.837055	0.0280377
1.537	0.871467	0.0124262		1.537	0.837277	0.0281351
1.538	0.871378	0.0125131		1.538	0.837825	0.0285304
1.539	0.871275	0.0126941		1.539	0.838479	0.0288268
1.54	0.871271	0.0128535		1.54	0.838511	0.0288231
1.541	0.871421	0.0129116		1.541	0.837914	0.0290434
1.542	0.871441	0.0130941		1.542	0.837172	0.0295543
1.543	0.871424	0.0133074		1.543	0.836889	0.0306432
1.544	0.871371	0.0135608		1.544	0.836728	0.0314885
1.545	0.87135	0.013846		1.545	0.836579	0.0316732
1.546	0.871528	0.0140883		1.546	0.837111	0.0320036
1.547	0.871637	0.0140921		1.547	0.837902	0.0323066
1.548	0.87179	0.0140416		1.548	0.838378	0.0326366
1.549	0.871825	0.0140304		1.549	0.837862	0.032982
1.55	0.871693	0.014014		1.55	0.837127	0.0327209
1.551	0.871502	0.0140855		1.551	0.836421	0.0317055
1.552	0.871429	0.0141698		1.552	0.836502	0.0302669
1.553	0.87144	0.0142796		1.553	0.83747	0.0294702
1.554	0.871443	0.0141887		1.554	0.838951	0.0296107
1.555	0.871371	0.0138396		1.555	0.839581	0.0298113
1.556	0.871235	0.0135177		1.556	0.839536	0.0292269
1.557	0.871268	0.0132241		1.557	0.839181	0.028433
1.558	0.871273	0.0128998		1.558	0.838862	0.0279344
1.559	0.871169	0.0126573		1.559	0.839363	0.0269912
1.56	0.87114	0.0124805		1.56	0.839899	0.0257272
1.561	0.871181	0.0124612		1.561	0.840585	0.024474
1.562	0.871339	0.012476		1.562	0.841513	0.0231523
1.563	0.871409	0.0123129		1.563	0.842219	0.0226647
1.564	0.871494	0.0122995		1.564	0.842183	0.0238317
1.565	0.871533	0.0123719		1.565	0.841695	0.0257808
1.566	0.871605	0.0122632		1.566	0.84042	0.0271423
1.567	0.871577	0.0121363		1.567	0.839318	0.0279056
1.568	0.871196	0.0120494		1.568	0.838596	0.0275477
1.569	0.870778	0.0118778		1.569	0.838604	0.026806
1.57	0.870509	0.0116017		1.57	0.83887	0.0263264
1.571	0.870494	0.0112639		1.571	0.838265	0.0260807
1.572	0.870592	0.0112611		1.572	0.836865	0.0274249
1.573	0.870712	0.0113627		1.573	0.835219	0.0294575
1.574	0.870577	0.011527		1.574	0.83308	0.0311627
1.575	0.870351	0.0116163		1.575	0.83089	0.032053
1.576	0.870053	0.0117621		1.576	0.829013	0.0328411
1.577	0.869919	0.0119297		1.577	0.828404	0.0328048
1.578	0.870074	0.0121003		1.578	0.828602	0.0328334
1.579	0.870313	0.0121782		1.579	0.829453	0.0331719
1.58	0.87045	0.0122265		1.58	0.830212	0.0331866
1.581	0.870384	0.0121991		1.581	0.830974	0.032138
1.582	0.869916	0.0123624		1.582	0.830801	0.0306449
1.583	0.869453	0.0125092		1.583	0.830418	0.0295465
1.584	0.86918	0.0128276		1.584	0.83003	0.0294246
1.585	0.869218	0.0132365		1.585	0.830522	0.0296465
1.586	0.869635	0.0133949		1.586	0.831717	0.029341
1.587	0.870047	0.0135017		1.587	0.833028	0.0286913
1.588	0.870184	0.0134071		1.588	0.834085	0.028664
1.589	0.870123	0.0131626		1.589	0.834569	0.028745
1.59	0.870117	0.0130806		1.59	0.835328	0.0285203
1.591	0.870086	0.0131249		1.591	0.83576	0.0276915
1.592	0.86997	0.0131423		1.592	0.835667	0.0267553
1.593	0.870103	0.0132537		1.593	0.834715	0.025467
1.594	0.870385	0.0134219		1.594	0.834707	0.0247732
1.595	0.87075	0.0135816		1.595	0.835505	0.0249024
1.596	0.871129	0.013751		1.596	0.836365	0.0261927
1.597	0.87141	0.0138254		1.597	0.836433	0.0278716
1.598	0.871494	0.0137578		1.598	0.836421	0.0295441
1.599	0.871401	0.0138106		1.599	0.83624	0.030704
1.6	0.871289	0.0140793		1.6	0.835921	0.0309122
1.601	0.871031	0.0143499		1.601	0.836482	0.0301689
1.602	0.870839	0.0145589		1.602	0.837575	0.0298152
1.603	0.870736	0.0146566		1.603	0.838144	0.0298553
1.604	0.870717	0.0145468		1.604	0.838176	0.0296868
1.605	0.870778	0.0144335		1.605	0.837446	0.0303135
1.606	0.870897	0.0142188		1.606	0.836825	0.0312653
1.607	0.870963	0.0139194		1.607	0.835457	0.0323266
1.608	0.870955	0.0138533		1.608	0.833827	0.0334696
1.609	0.870956	0.0137357		1.609	0.832649	0.0339675
1.61	0.871217	0.0134877		1.61	0.831136	0.0343875
1.611	0.871293	0.0131777		1.611	0.830349	0.034177
1.612	0.871135	0.012956		1.612	0.830724	0.0337201
1.613	0.870811	0.0129098		1.613	0.832104	0.0326663
1.614	0.870303	0.0129202		1.614	0.833544	0.0317013
1.615	0.869815	0.0128458		1.615	0.835142	0.0316524
1.616	0.869682	0.0128051		1.616	0.836224	0.0314946
1.617	0.86972	0.0127908		1.617	0.836111	0.0313497
1.618	0.86998	0.0127189		1.618	0.836006	0.0308199
1.619	0.87024	0.0126333		1.619	0.835614	0.0298126
1.62	0.870377	0.0127043		1.62	0.834924	0.0286493
1.621	0.870324	0.0129058		1.621	0.834267	0.0281526
1.622	0.870162	0.0132052		1.622	0.834101	0.0278383
1.623	0.869976	0.0134218		1.623	0.833908	0.0272194
1.624	0.869892	0.0135168		1.624	0.833319	0.026369
1.625	0.869885	0.0135784		1.625	0.832972	0.0260756
1.626	0.869962	0.0135687		1.626	0.832455	0.0263267
1.627	0.870017	0.0134504		1.627	0.831842	0.0268052
1.628	0.869917	0.0134347		1.628	0.831341	0.0265769
1.629	0.869713	0.0132843		1.629	0.8307	0.0260187
1.63	0.869493	0.012988		1.63	0.830131	0.0255954
1.631	0.869377	0.012536		1.631	0.829711	0.0250592
1.632	0.869449	0.0122017		1.632	0.829017	0.0246005
1.633	0.869449	0.012014		1.633	0.828174	0.0247317
1.634	0.869442	0.0120393		1.634	0.828283	0.0251235
1.635	0.869153	0.0120866		1.635	0.829344	0.0253138
1.636	0.868604	0.0120486		1.636	0.830797	0.0256635
1.637	0.868279	0.0119753		1.637	0.831971	0.0256605
1.638	0.868068	0.0119275		1.638	0.832213	0.0252685
1.639	0.868172	0.0119145		1.639	0.831539	0.0250891
1.64	0.868587	0.0119361		1.64	0.83053	0.0253463
1.641	0.869097	0.012015		1.641	0.829877	0.0255317
1.642	0.869524	0.0123521		1.642	0.830071	0.0253427
1.643	0.869724	0.0126762		1.643	0.83122	0.0250121
1.644	0.869615	0.0127908		1.644	0.832322	0.0253627
1.645	0.869303	0.0129591		1.645	0.832746	0.0259497
1.646	0.86885	0.0133389		1.646	0.832863	0.0266085
1.647	0.868508	0.0135003		1.647	0.832592	0.0270694
1.648	0.868268	0.0135569		1.648	0.832201	0.0273537
1.649	0.868125	0.0135339		1.649	0.831995	0.0275766
1.65	0.868015	0.0134006		1.65	0.831543	0.0276274
1.651	0.867849	0.0133473		1.651	0.831765	0.0275415
1.652	0.867691	0.0134681		1.652	0.832729	0.0273325
1.653	0.867719	0.0137519		1.653	0.833891	0.0266225
1.654	0.867927	0.0139312		1.654	0.834347	0.0254912
1.655	0.868268	0.0137732		1.655	0.835066	0.0245354
1.656	0.868561	0.0135821		1.656	0.836264	0.0243601
1.657	0.868753	0.0133952		1.657	0.836425	0.0241242
1.658	0.86888	0.0132316		1.658	0.836054	0.0241257
1.659	0.868958	0.0130467		1.659	0.835643	0.0238033
1.66	0.868734	0.0131742		1.66	0.835288	0.0236484
1.661	0.868399	0.0134818		1.661	0.834735	0.0233586
1.662	0.868171	0.0137832		1.662	0.834174	0.0235152
1.663	0.8678	0.0139377		1.663	0.833597	0.0241801
1.664	0.867402	0.0138736		1.664	0.833528	0.0249026
1.665	0.867144	0.0136368		1.665	0.833633	0.0260787
1.666	0.866963	0.0134016		1.666	0.834097	0.0270848
1.667	0.866901	0.0129957		1.667	0.834513	0.0274631
1.668	0.866882	0.0128307		1.668	0.834783	0.0269652
1.669	0.867084	0.0128496		1.669	0.835477	0.025681
1.67	0.867172	0.0128594		1.67	0.83668	0.0248027
1.671	0.867253	0.0127823		1.671	0.837535	0.0243668
1.672	0.867244	0.0125636		1.672	0.837269	0.0242466
1.673	0.867202	0.0122528		1.673	0.835747	0.024495
1.674	0.867103	0.0119772		1.674	0.834384	0.0247594
1.675	0.867032	0.011994		1.675	0.834121	0.0251893
1.676	0.867029	0.012245		1.676	0.834642	0.0258532
1.677	0.867144	0.012552		1.677	0.835138	0.0263786
1.678	0.867363	0.0130903		1.678	0.835029	0.0267641
1.679	0.867621	0.0132979		1.679	0.834912	0.0266468
1.68	0.867768	0.0132228		1.68	0.834702	0.0262046
1.681	0.867761	0.0130118		1.681	0.834134	0.0255031
1.682	0.867783	0.0128705		1.682	0.833355	0.0252501
1.683	0.867852	0.0129124		1.683	0.832943	0.0255014
1.684	0.867998	0.0130645		1.684	0.832479	0.0263187
1.685	0.868092	0.0133255		1.685	0.831818	0.0268473
1.686	0.868092	0.0135522		1.686	0.830849	0.0269432
1.687	0.867949	0.0136817		1.687	0.830131	0.0268254
1.688	0.867776	0.0136278		1.688	0.829615	0.0267556
1.689	0.867617	0.0133634		1.689	0.829235	0.0264064
1.69	0.867382	0.0131097		1.69	0.829288	0.0265558
1.691	0.867044	0.0129224		1.691	0.829461	0.025988
1.692	0.866822	0.0130138		1.692	0.829122	0.02598
1.693	0.866707	0.0131521		1.693	0.829026	0.0258467
1.694	0.866612	0.0131395		1.694	0.828929	0.0261819
1.695	0.866617	0.0129008		1.695	0.829155	0.0267746
1.696	0.866714	0.0125886		1.696	0.829792	0.0275562
1.697	0.866763	0.0123893		1.697	0.830099	0.028697
1.698	0.866729	0.0123489		1.698	0.829732	0.0296097
1.699	0.866741	0.0124528		1.699	0.829312	0.0304056
1.7	0.866897	0.012784		1.7	0.828416	0.0303958
1.701	0.867161	0.0130217		1.701	0.827629	0.029682
1.702	0.867303	0.0132027		1.702	0.826794	0.0295913
1.703	0.867191	0.0133305		1.703	0.82579	0.029676
1.704	0.866884	0.0132041		1.704	0.825047	0.0296143
1.705	0.866374	0.0129928		1.705	0.824732	0.0298357
1.706	0.865794	0.0130601		1.706	0.82487	0.0305233
1.707	0.865432	0.0134209		1.707	0.824664	0.0315177
1.708	0.865178	0.0138187		1.708	0.824333	0.0327296
1.709	0.865192	0.0142069		1.709	0.824377	0.0331795
1.71	0.865528	0.0143805		1.71	0.825447	0.0335791
1.711	0.865904	0.0142043		1.711	0.826322	0.0342928
1.712	0.865989	0.0139239		1.712	0.827593	0.0350218
1.713	0.865871	0.0136955		1.713	0.829175	0.035347
1.714	0.86571	0.0135075		1.714	0.829425	0.0347678
1.715	0.865747	0.013412		1.715	0.829433	0.033169
1.716	0.865866	0.0134891		1.716	0.8289	0.031729
1.717	0.86599	0.0134643		1.717	0.828868	0.0302776
1.718	0.866106	0.0134059		1.718	0.829247	0.0288849
1.719	0.86599	0.0133592		1.719	0.830603	0.0278179
1.72	0.865692	0.0132849		1.72	0.83214	0.0269976
1.721	0.865278	0.0132331		1.721	0.833302	0.0259404
1.722	0.86475	0.0133395		1.722	0.833835	0.0250659
1.723	0.8644	0.0134451		1.723	0.833883	0.0251126
1.724	0.864363	0.0134214		1.724	0.833161	0.0252569
1.725	0.864488	0.0132403		1.725	0.832205	0.0252915
1.726	0.864938	0.0131049		1.726	0.831588	0.0247782
1.727	0.8655	0.0129647		1.727	0.832193	0.0238455
1.728	0.865783	0.0128006		1.728	0.833165	0.0225214
1.729	0.865689	0.012626		1.729	0.833734	0.0217282
1.73	0.865648	0.0124948		1.73	0.833645	0.0219464
1.731	0.865609	0.0125522		1.731	0.833682	0.0229205
1.732	0.865552	0.0125658		1.732	0.83417	0.0239057
1.733	0.865532	0.0127177		1.733	0.834279	0.0244855
1.734	0.865485	0.013015		1.734	0.833912	0.0249031
1.735	0.865459	0.0133401		1.735	0.833565	0.0252881
1.736	0.865486	0.0136825		1.736	0.83344	0.0256548
1.737	0.86554	0.0138831		1.737	0.833448	0.0258164
1.738	0.865537	0.0137186		1.738	0.833512	0.0264063
1.739	0.86541	0.0132645		1.739	0.833109	0.0273778
1.74	0.865481	0.0127071		1.74	0.831749	0.0286815
1.741	0.865824	0.0122177		1.741	0.829804	0.0293787
1.742	0.866237	0.0118914		1.742	0.827916	0.0295305
1.743	0.866559	0.0118283		1.743	0.826629	0.0297951
1.744	0.866657	0.0119615		1.744	0.826423	0.0301744
1.745	0.866698	0.0121758		1.745	0.826681	0.0297127
1.746	0.866508	0.0122617		1.746	0.827331	0.0294102
1.747	0.866212	0.0122725		1.747	0.827541	0.0294102
1.748	0.865917	0.0122971		1.748	0.826931	0.0301617
1.749	0.865554	0.0122663		1.749	0.825677	0.0307212
1.75	0.865261	0.0123622		1.75	0.824353	0.0311103
1.751	0.86499	0.0127848		1.751	0.823792	0.031329
1.752	0.86482	0.0131212		1.752	0.823619	0.03088
1.753	0.864766	0.0132622		1.753	0.823768	0.0298075
1.754	0.86475	0.0133414		1.754	0.824091	0.0286163
1.755	0.864631	0.0133687		1.755	0.823486	0.0278627
1.756	0.864542	0.013528		1.756	0.82307	0.0275036
1.757	0.864295	0.0136999		1.757	0.822949	0.0273138
1.758	0.863934	0.0138187		1.758	0.822768	0.0275135
1.759	0.863574	0.0138283		1.759	0.82234	0.0275611
1.76	0.863254	0.0138139		1.76	0.822247	0.0269282
1.761	0.863219	0.0136081		1.761	0.822061	0.0259959
1.762	0.863216	0.013265		1.762	0.821674	0.0253594
1.763	0.8632	0.0129447		1.763	0.821146	0.0253501
1.764	0.863092	0.0127259		1.764	0.820552	0.025911
1.765	0.862952	0.0126872		1.765	0.819818	0.0264675
1.766	0.863064	0.0125291		1.766	0.818902	0.0270247
1.767	0.863311	0.0123355		1.767	0.81937	0.0271006
1.768	0.863627	0.0121982		1.768	0.82025	0.0267196
1.769	0.86396	0.0122058		1.769	0.82098	0.0260321
1.77	0.864216	0.0121866		1.77	0.82169	0.0262273
1.771	0.8643	0.0121662		1.771	0.822199	0.026862
1.772	0.864474	0.0120616		1.772	0.822913	0.0272031
1.773	0.864704	0.011835		1.773	0.823215	0.0278087
1.774	0.864839	0.0117177		1.774	0.822937	0.0284431
1.775	0.864932	0.0117569		1.775	0.822872	0.0287048
1.776	0.865077	0.0121425		1.776	0.823397	0.0285514
1.777	0.865317	0.0126938		1.777	0.824599	0.0280942
1.778	0.865394	0.0131506		1.778	0.825846	0.0279746
1.779	0.865271	0.0132609		1.779	0.826629	0.0277038
1.78	0.865062	0.0129673		1.78	0.827077	0.0274393
1.781	0.864758	0.012618		1.781	0.827226	0.027824
1.782	0.86438	0.0126969		1.782	0.827488	0.0284446
1.783	0.863989	0.0128132		1.783	0.827508	0.0285043
1.784	0.863726	0.0129203		1.784	0.827803	0.0271865
1.785	0.86365	0.012949		1.785	0.82886	0.0256856
1.786	0.863785	0.0130194		1.786	0.829877	0.0250373
1.787	0.863982	0.0129593		1.787	0.83072	0.0252143
1.788	0.864127	0.0128066		1.788	0.830946	0.0256228
1.789	0.863955	0.01267		1.789	0.83045	0.0261907
1.79	0.863781	0.0126456		1.79	0.82978	0.0266615
1.791	0.863638	0.0127108		1.791	0.829929	0.0264781
1.792	0.863641	0.0126762		1.792	0.830494	0.0260197
1.793	0.863861	0.0125754		1.793	0.831382	0.0250756
1.794	0.864134	0.0123037		1.794	0.831995	0.0243053
1.795	0.864377	0.011933		1.795	0.831789	0.0236502
1.796	0.864334	0.0115374		1.796	0.831083	0.0234829
1.797	0.86413	0.0110427		1.797	0.829215	0.0243379
1.798	0.863991	0.010748		1.798	0.827036	0.0259641
1.799	0.86405	0.0106744		1.799	0.825459	0.0274932
1.8	0.864342	0.0107794		1.8	0.825015	0.0283991
1.801	0.864605	0.0109562		1.801	0.825108	0.0281735
1.802	0.864584	0.0113359		1.802	0.82612	0.0273027
1.803	0.864332	0.0118232		1.803	0.827722	0.026426
1.804	0.863839	0.0124827		1.804	0.828743	0.0263745
1.805	0.863446	0.0130432		1.805	0.828711	0.0266296
1.806	0.863422	0.0133032		1.806	0.827137	0.0272734
1.807	0.863601	0.0134125		1.807	0.825459	0.027588
1.808	0.863932	0.0135336		1.808	0.823897	0.0278539
1.809	0.864373	0.0135806		1.809	0.823163	0.0281207
1.81	0.864462	0.0136182		1.81	0.823135	0.0283841
1.811	0.86442	0.01371		1.811	0.82282	0.028922
1.812	0.864313	0.0136851		1.812	0.822642	0.0299627
1.813	0.86413	0.0135256		1.813	0.82278	0.0310229
1.814	0.864003	0.0134361		1.814	0.823098	0.0321114
1.815	0.864039	0.0136899		1.815	0.822792	0.0330435
1.816	0.864014	0.0140776		1.816	0.821819	0.0337939
1.817	0.864031	0.0141227		1.817	0.820803	0.0339832
1.818	0.864088	0.0137205		1.818	0.820686	0.0339744
1.819	0.864064	0.0131606		1.819	0.821218	0.0339084
1.82	0.863627	0.0125809		1.82	0.822812	0.0340632
1.821	0.863068	0.0120097		1.821	0.824914	0.0346318
1.822	0.862676	0.0117105		1.822	0.825765	0.0353021
1.823	0.862552	0.0118189		1.823	0.825669	0.0354392
1.824	0.862752	0.0119948		1.824	0.825632	0.0347678
1.825	0.863002	0.0121221		1.825	0.825858	0.0348723
1.826	0.863354	0.0122104		1.826	0.826391	0.0350326
1.827	0.863653	0.012333		1.827	0.827105	0.0356522
1.828	0.863922	0.012453		1.828	0.82859	0.0360143
1.829	0.864005	0.0125764		1.829	0.829546	0.0357242
1.83	0.863993	0.0126408		1.83	0.828888	0.0355633
1.831	0.864018	0.0127304		1.831	0.827149	0.0352888
1.832	0.864012	0.012892		1.832	0.825439	0.0346998
1.833	0.864026	0.0131151		1.833	0.824498	0.0333375
1.834	0.864039	0.0134108		1.834	0.824196	0.0316331
1.835	0.864095	0.0134862		1.835	0.824894	0.0305985
1.836	0.863954	0.0135589		1.836	0.826185	0.0298512
1.837	0.863452	0.0135717		1.837	0.826802	0.0294671
1.838	0.863142	0.0134288		1.838	0.826927	0.0293439
1.839	0.863029	0.0134145		1.839	0.826532	0.0292948
1.84	0.862961	0.0135957		1.84	0.826383	0.0290345
1.841	0.863034	0.013736		1.841	0.826693	0.0284144
1.842	0.8633	0.0138694		1.842	0.826697	0.0276741
1.843	0.863403	0.0138532		1.843	0.826818	0.0269087
1.844	0.863237	0.0137335		1.844	0.827464	0.0260393
1.845	0.862949	0.0137661		1.845	0.827876	0.0251411
1.846	0.86266	0.0141127		1.846	0.828529	0.0241872
1.847	0.862442	0.014532		1.847	0.829469	0.0237197
1.848	0.862253	0.0147027		1.848	0.830034	0.0243887
1.849	0.862149	0.0147263		1.849	0.830184	0.0255315
1.85	0.862172	0.0146737		1.85	0.830284	0.0272056
1.851	0.862317	0.0144799		1.851	0.830139	0.0289424
1.852	0.862375	0.0141292		1.852	0.830079	0.0299418
1.853	0.862299	0.0138194		1.853	0.830256	0.0302972
1.854	0.862248	0.0136001		1.854	0.830329	0.0301593
1.855	0.862476	0.0134108		1.855	0.830107	0.0311421
1.856	0.862818	0.0132682		1.856	0.829453	0.0323828
1.857	0.863104	0.0131501		1.857	0.828541	0.0340972
1.858	0.8633	0.0131055		1.858	0.828267	0.0354692
1.859	0.863387	0.0130335		1.859	0.828243	0.0355443
1.86	0.863241	0.0130099		1.86	0.828323	0.0344393
1.861	0.86288	0.0130189		1.861	0.828424	0.032885
1.862	0.862571	0.0128123		1.862	0.828622	0.031672
1.863	0.862529	0.0125902		1.863	0.828557	0.0305584
1.864	0.862602	0.0125476		1.864	0.827791	0.0300438
1.865	0.862603	0.0126012		1.865	0.826217	0.0297076
1.866	0.862481	0.0126919		1.866	0.824793	0.0296008
1.867	0.862406	0.0127794		1.867	0.82399	0.0298274
1.868	0.862398	0.0128133		1.868	0.823917	0.0306892
1.869	0.862561	0.0128282		1.869	0.823389	0.0317948
1.87	0.862748	0.0128092		1.87	0.822598	0.0317293
1.871	0.862885	0.0128068		1.871	0.822312	0.0308734
1.872	0.862838	0.012877		1.872	0.821985	0.0303105
1.873	0.862718	0.0128253		1.873	0.821763	0.0296252
1.874	0.862622	0.0126923		1.874	0.821957	0.0288769
1.875	0.862437	0.0123818		1.875	0.821779	0.0285041
1.876	0.862388	0.0119968		1.876	0.821606	0.0285743
1.877	0.862649	0.0117177		1.877	0.821694	0.0287677
1.878	0.863083	0.0118781		1.878	0.822231	0.0288671
1.879	0.863566	0.0122519		1.879	0.823014	0.0287076
1.88	0.863978	0.0127775		1.88	0.823845	0.0285962
1.881	0.864077	0.0132471		1.881	0.824442	0.0279957
1.882	0.864007	0.0134137		1.882	0.825213	0.0272657
1.883	0.863845	0.0132138		1.883	0.825164	0.0268935
1.884	0.863673	0.0130416		1.884	0.824991	0.0269858
1.885	0.863573	0.012915		1.885	0.824668	0.0274411
1.886	0.863488	0.0129161		1.886	0.82495	0.0282775
1.887	0.863343	0.0130866		1.887	0.825439	0.0291179
1.888	0.863116	0.0132509		1.888	0.826133	0.0294677
1.889	0.862891	0.0133309		1.889	0.826528	0.0293214
1.89	0.862752	0.0134205		1.89	0.826375	0.0289008
1.891	0.862733	0.0134583		1.891	0.826036	0.0288779
1.892	0.86286	0.0136506		1.892	0.825439	0.0298555
1.893	0.863031	0.0137239		1.893	0.825015	0.0316165
1.894	0.863179	0.0135639		1.894	0.824991	0.0333377
1.895	0.863106	0.0132923		1.895	0.824918	0.0346201
1.896	0.862802	0.013013		1.896	0.823946	0.0350345
1.897	0.862486	0.0126879		1.897	0.822735	0.0344867
1.898	0.862288	0.0123657		1.898	0.822259	0.0333574
1.899	0.862063	0.0121598		1.899	0.822497	0.0325366
1.9	0.86176	0.0121867		1.9	0.823143	0.0318327
1.901	0.861337	0.012207		1.901	0.823498	0.0318822
1.902	0.861137	0.012186		1.902	0.82307	0.0322312
1.903	0.861097	0.0121541		1.903	0.822529	0.0319779
1.904	0.861171	0.0121673		1.904	0.822037	0.0313813
1.905	0.861307	0.0124819		1.905	0.821686	0.0302411
1.906	0.861395	0.0127305		1.906	0.822364	0.0290814
1.907	0.861601	0.0129785		1.907	0.823042	0.0280431
1.908	0.861591	0.0131837		1.908	0.823917	0.027476
1.909	0.861686	0.0131211		1.909	0.825055	0.0279989
1.91	0.86186	0.0129252		1.91	0.825951	0.0286964
1.911	0.86194	0.0128814		1.911	0.826693	0.029341
1.912	0.861779	0.0129597		1.912	0.826863	0.0299899
1.913	0.861572	0.0132807		1.913	0.826956	0.0304682
1.914	0.861475	0.0137232		1.914	0.827795	0.0303381
1.915	0.861459	0.0139357		1.915	0.828178	0.029399
1.916	0.861513	0.0138625		1.916	0.828025	0.028392
1.917	0.86156	0.0135624		1.917	0.827157	0.0280442
1.918	0.861683	0.0131072		1.918	0.824858	0.028809
1.919	0.86163	0.0127916		1.919	0.822421	0.0297906
1.92	0.861453	0.0126072		1.92	0.820678	0.0303032
1.921	0.861383	0.0125424		1.921	0.81912	0.0300932
1.922	0.861432	0.0126546		1.922	0.818721	0.0293729
1.923	0.861401	0.0128096		1.923	0.818838	0.0289127
1.924	0.861491	0.0128593		1.924	0.818793	0.0285907
1.925	0.861847	0.0128482		1.925	0.819148	0.0281803
1.926	0.862219	0.012657		1.926	0.819524	0.0275537
1.927	0.86234	0.0125557		1.927	0.81962	0.0271965
1.928	0.86219	0.012614		1.928	0.820101	0.0273535
1.929	0.862028	0.0127564		1.929	0.820064	0.0275039
1.93	0.862026	0.0130196		1.93	0.820226	0.0278645
1.931	0.862075	0.0134283		1.931	0.820544	0.0286308
1.932	0.862052	0.0136153		1.932	0.820456	0.0290704
1.933	0.861998	0.0136374		1.933	0.819858	0.0287416
1.934	0.861869	0.0137123		1.934	0.819374	0.0281987
1.935	0.86149	0.0138531		1.935	0.818559	0.0277237
1.936	0.860882	0.0138303		1.936	0.817187	0.028016
1.937	0.860485	0.0138312		1.937	0.816639	0.0281958
1.938	0.860424	0.0139213		1.938	0.81699	0.0279271
1.939	0.860614	0.0139265		1.939	0.817571	0.0273679
1.94	0.860687	0.013837		1.94	0.818333	0.0274315
1.941	0.860581	0.0135943		1.941	0.81893	0.0284831
1.942	0.860305	0.0134205		1.942	0.819221	0.0296769
1.943	0.860264	0.0135444		1.943	0.819701	0.030587
1.944	0.860348	0.0138234		1.944	0.820714	0.0307604
1.945	0.86035	0.0139449		1.945	0.821807	0.0304833
1.946	0.860356	0.0136393		1.946	0.822739	0.0293908
1.947	0.860524	0.0132076		1.947	0.822384	0.0279213
1.948	0.860578	0.0130126		1.948	0.821936	0.026421
1.949	0.86069	0.012954		1.949	0.822191	0.0257355
1.95	0.860764	0.012875		1.95	0.822287	0.0258675
1.951	0.861003	0.0127309		1.951	0.821985	0.0258898
1.952	0.861295	0.012561		1.952	0.821335	0.0262727
1.953	0.861544	0.0123662		1.953	0.820419	0.0268844
1.954	0.861678	0.0122743		1.954	0.819403	0.0272926
1.955	0.861799	0.01225		1.955	0.818947	0.0271531
1.956	0.861855	0.01224		1.956	0.818648	0.0266566
1.957	0.861811	0.0123165		1.957	0.81885	0.0258698
1.958	0.861618	0.0123488		1.958	0.819052	0.0256012
1.959	0.861441	0.0121938		1.959	0.819612	0.0256036
1.96	0.861538	0.0121333		1.96	0.819782	0.0255669
1.961	0.861663	0.0121312		1.961	0.820254	0.025686
1.962	0.861732	0.012427		1.962	0.82092	0.0261368
1.963	0.861833	0.0127933		1.963	0.820928	0.0261654
1.964	0.861714	0.0129279		1.964	0.820149	0.0259582
1.965	0.861382	0.0129273		1.965	0.8196	0.0262115
1.966	0.860945	0.0128207		1.966	0.819842	0.0271405
1.967	0.860262	0.0126285		1.967	0.821214	0.028762
1.968	0.859727	0.0126256		1.968	0.82347	0.0295857
1.969	0.859651	0.0128231		1.969	0.824745	0.0294268
1.97	0.859751	0.013104		1.97	0.82472	0.0287623
1.971	0.859877	0.0134085		1.971	0.823865	0.0275804
1.972	0.859936	0.0135667		1.972	0.822207	0.0269729
1.973	0.859798	0.0136542		1.973	0.82148	0.0281029
1.974	0.859501	0.0138471		1.974	0.820932	0.0302282
1.975	0.859417	0.0139094		1.975	0.820391	0.0326498
1.976	0.859561	0.013984		1.976	0.81975	0.0340664
1.977	0.859917	0.0140489		1.977	0.8196	0.0346173
1.978	0.860233	0.0141724		1.978	0.82004	0.0348717
1.979	0.860446	0.0144363		1.979	0.820653	0.0348314
1.98	0.860516	0.0145278		1.98	0.820851	0.0343489
1.981	0.860355	0.0142633		1.981	0.820908	0.0337492
1.982	0.860066	0.0139048		1.982	0.821311	0.0337904
1.983	0.859965	0.0134788		1.983	0.821747	0.0336543
1.984	0.860087	0.0131281		1.984	0.82142	0.0329878
1.985	0.860391	0.01286		1.985	0.820246	0.0320237
1.986	0.860721	0.0126881		1.986	0.818729	0.0315514
1.987	0.860901	0.0127904		1.987	0.81747	0.0312738
1.988	0.860754	0.0129489		1.988	0.816356	0.0313402
1.989	0.860601	0.0130694		1.989	0.815925	0.0314696
1.99	0.860436	0.0132459		1.99	0.815828	0.0314136
1.991	0.860212	0.0133073		1.991	0.816207	0.0305025
1.992	0.860186	0.013164		1.992	0.817212	0.029096
1.993	0.860305	0.0129914		1.993	0.817837	0.0283716
1.994	0.860391	0.012808		1.994	0.818208	0.0283432
1.995	0.860206	0.0124155		1.995	0.818059	0.0288889
1.996	0.859927	0.0120584		1.996	0.817514	0.0300271
1.997	0.859734	0.0119034		1.997	0.816933	0.0309419
[truncated: 53,002 more rows]

## Sheet: Fig 1d
Stiff V-				Stiff V+
Avg time [s]	Avg Norm Force	Error Norm Force		Avg time [s]	Avg Norm Force	Error Norm Force
0	1	1e-05		0	1	1e-05
0.001	0.99887	0.000686488		0.001	0.999898	6.35221e-05
0.002	0.996131	0.00187861		0.002	0.999619	0.000153875
0.003	0.993096	0.00320079		0.003	0.999193	0.000272477
0.004	0.990337	0.00475826		0.004	0.998654	0.000407617
0.005	0.988166	0.00622934		0.005	0.998034	0.000549938
0.006	0.986463	0.00736568		0.006	0.997349	0.00069918
0.007	0.984902	0.00757739		0.007	0.996603	0.00086285
0.008	0.983582	0.00765166		0.008	0.995798	0.001046
0.009	0.982703	0.00761721		0.009	0.994943	0.00123978
0.01	0.982194	0.00766828		0.01	0.994063	0.00143224
0.011	0.981851	0.00732745		0.011	0.993188	0.00161445
0.012	0.981771	0.00700777		0.012	0.99234	0.00178558
0.013	0.981218	0.00624728		0.013	0.991528	0.00195292
0.014	0.980593	0.00581815		0.014	0.990747	0.00212354
0.015	0.980355	0.00617819		0.015	0.989986	0.00230021
0.016	0.980451	0.00702419		0.016	0.989233	0.002479
0.017	0.980851	0.00760882		0.017	0.988492	0.00265124
0.018	0.98148	0.00753431		0.018	0.987772	0.00280918
0.019	0.981359	0.00687789		0.019	0.987087	0.00295027
0.02	0.980835	0.0063846		0.02	0.986445	0.00307107
0.021	0.98029	0.00663125		0.021	0.985849	0.00317341
0.022	0.978906	0.00836293		0.022	0.985295	0.00326078
0.023	0.977381	0.0107919		0.023	0.984781	0.00333693
0.024	0.976267	0.0121334		0.024	0.984297	0.00340412
0.025	0.975666	0.0112445		0.025	0.983827	0.00346558
0.026	0.974448	0.00911409		0.026	0.983354	0.00352497
0.027	0.972705	0.00756929		0.027	0.982874	0.00358188
0.028	0.971514	0.00779119		0.028	0.98239	0.00363561
0.029	0.970732	0.00922425		0.029	0.981911	0.00367907
0.03	0.970744	0.0110952		0.03	0.981451	0.00371072
0.031	0.971833	0.0128505		0.031	0.981009	0.00373482
0.032	0.973056	0.01408		0.032	0.980576	0.00375952
0.033	0.973834	0.0141216		0.033	0.980138	0.0037906
0.034	0.97425	0.0137114		0.034	0.979692	0.00382664
0.035	0.974436	0.0133581		0.035	0.979244	0.00385999
0.036	0.974246	0.0131365		0.036	0.978806	0.0038832
0.037	0.97333	0.0123327		0.037	0.978383	0.00389803
0.038	0.972571	0.0115571		0.038	0.977972	0.00391456
0.039	0.97268	0.0112906		0.039	0.977558	0.00394829
0.04	0.973209	0.0113679		0.04	0.977122	0.00400452
0.041	0.973818	0.011507		0.041	0.976663	0.00407378
0.042	0.973467	0.0118566		0.042	0.976188	0.00413832
0.043	0.971938	0.012269		0.043	0.975716	0.00418484
0.044	0.970542	0.0129853		0.044	0.975262	0.00421123
0.045	0.969852	0.0128481		0.045	0.974828	0.00422724
0.046	0.969271	0.0119152		0.046	0.974403	0.00424704
0.047	0.968851	0.0114601		0.047	0.97397	0.00427919
0.048	0.968682	0.0114154		0.048	0.973518	0.0043262
0.049	0.96842	0.0111369		0.049	0.973045	0.00438141
0.05	0.967879	0.0109761		0.05	0.972554	0.00443503
0.051	0.967701	0.0104422		0.051	0.972057	0.00448349
0.052	0.967266	0.00985563		0.052	0.971568	0.0045262
0.053	0.966338	0.00939276		0.053	0.971096	0.00456113
0.054	0.965555	0.00957483		0.054	0.970645	0.0045857
0.055	0.96503	0.00960264		0.055	0.970212	0.00460169
0.056	0.96434	0.00886876		0.056	0.969791	0.00461432
0.057	0.963796	0.00775544		0.057	0.969372	0.00462937
0.058	0.963291	0.00727055		0.058	0.96895	0.00464837
0.059	0.962856	0.00679609		0.059	0.968526	0.0046732
0.06	0.962279	0.00707404		0.06	0.968098	0.0047034
0.061	0.962065	0.00801528		0.061	0.967665	0.00473621
0.062	0.962291	0.00992931		0.062	0.967229	0.00476816
0.063	0.962133	0.0115603		0.063	0.966792	0.00479842
0.064	0.962363	0.0128386		0.064	0.966356	0.00482908
0.065	0.962109	0.0131108		0.065	0.965929	0.00486234
0.066	0.961956	0.0128418		0.066	0.965519	0.00489654
0.067	0.962263	0.0130862		0.067	0.965126	0.00492828
0.068	0.962622	0.0137185		0.068	0.96475	0.00495709
0.069	0.962755	0.01412		0.069	0.964384	0.00498402
0.07	0.962464	0.0150826		0.07	0.964022	0.00500985
0.071	0.961528	0.0158754		0.071	0.963662	0.00503905
0.072	0.960314	0.0164082		0.072	0.963303	0.00507722
0.073	0.959713	0.0166541		0.073	0.962951	0.00512781
0.074	0.959672	0.0159103		0.074	0.962609	0.00518572
0.075	0.960503	0.0143027		0.075	0.962277	0.00524243
0.076	0.96146	0.0127415		0.076	0.961952	0.00528855
0.077	0.962037	0.0120561		0.077	0.961633	0.00531882
0.078	0.962254	0.0110145		0.078	0.961318	0.00533727
0.079	0.961992	0.00955645		0.079	0.961007	0.00535327
0.08	0.96131	0.00917279		0.08	0.960696	0.00538073
0.081	0.96123	0.010258		0.081	0.960381	0.00542812
0.082	0.961335	0.0114312		0.082	0.960057	0.00549449
0.083	0.960887	0.0127334		0.083	0.959727	0.00557071
0.084	0.959491	0.0145171		0.084	0.959394	0.00564311
0.085	0.957405	0.0158309		0.085	0.959065	0.00570345
0.086	0.955952	0.0161386		0.086	0.958741	0.0057525
0.087	0.955303	0.0164267		0.087	0.958421	0.00579669
0.088	0.955246	0.017329		0.088	0.958102	0.00584325
0.089	0.955311	0.0177734		0.089	0.957783	0.00589617
0.09	0.955516	0.0172847		0.09	0.957462	0.00595169
0.091	0.955537	0.0155461		0.091	0.957137	0.00600465
0.092	0.955097	0.0142186		0.092	0.956805	0.00605091
0.093	0.954806	0.0129672		0.093	0.956464	0.0060958
0.094	0.955	0.0121469		0.094	0.956116	0.00614686
0.095	0.954419	0.0120967		0.095	0.95576	0.00620749
0.096	0.95339	0.0130537		0.096	0.9554	0.00627522
0.097	0.951534	0.0145835		0.097	0.955039	0.0063447
0.098	0.949529	0.0149909		0.098	0.954681	0.00640908
0.099	0.948581	0.0143531		0.099	0.954325	0.0064642
0.1	0.948326	0.0139677		0.1	0.953972	0.00650774
0.101	0.949145	0.0137292		0.101	0.953621	0.00654196
0.102	0.950344	0.0136879		0.102	0.953272	0.00657451
0.103	0.951679	0.0133458		0.103	0.952928	0.00661105
0.104	0.952317	0.012807		0.104	0.952583	0.00664992
0.105	0.952139	0.012489		0.105	0.952233	0.00668271
0.106	0.951405	0.0118582		0.106	0.951873	0.00670372
0.107	0.95055	0.010879		0.107	0.951508	0.00670936
0.108	0.950703	0.010297		0.108	0.95114	0.00670036
0.109	0.951687	0.00986326		0.109	0.950773	0.00668581
0.11	0.953511	0.00933925		0.11	0.950409	0.00667738
0.111	0.954318	0.00910989		0.111	0.950046	0.00667882
0.112	0.954197	0.00917607		0.112	0.949677	0.00668869
0.113	0.953475	0.00889005		0.113	0.949304	0.00670237
0.114	0.952393	0.00913126		0.114	0.948935	0.00671634
0.115	0.951272	0.00973234		0.115	0.948575	0.0067273
0.116	0.950223	0.0106453		0.116	0.948223	0.0067392
0.117	0.949182	0.0121606		0.117	0.947877	0.0067553
0.118	0.948839	0.0138131		0.118	0.947528	0.00677661
0.119	0.948928	0.0148057		0.119	0.947173	0.00680177
0.12	0.949065	0.0151731		0.12	0.946812	0.00682624
0.121	0.949408	0.0151425		0.121	0.946452	0.00684848
0.122	0.949944	0.0155654		0.122	0.946101	0.00686884
0.123	0.950658	0.0154265		0.123	0.945762	0.00688744
0.124	0.950993	0.0146526		0.124	0.94543	0.00690197
0.125	0.950868	0.0142476		0.125	0.9451	0.00691283
0.126	0.950525	0.0140332		0.126	0.94477	0.00692089
0.127	0.950267	0.0138533		0.127	0.94444	0.00692804
0.128	0.950013	0.0142035		0.128	0.944114	0.00694019
0.129	0.950138	0.0143466		0.129	0.943796	0.00696152
0.13	0.949561	0.0139213		0.13	0.943484	0.00699299
0.131	0.948161	0.0133728		0.131	0.943176	0.00703063
0.132	0.947463	0.0134827		0.132	0.942873	0.00706988
0.133	0.947548	0.0139007		0.133	0.942582	0.00710751
0.134	0.948815	0.0134538		0.134	0.942307	0.00714218
0.135	0.950461	0.0129238		0.135	0.942047	0.00717101
0.136	0.951235	0.0128102		0.136	0.941794	0.00719481
0.137	0.950239	0.0126892		0.137	0.941539	0.00721729
0.138	0.948217	0.012284		0.138	0.941276	0.00724316
0.139	0.946083	0.0119397		0.139	0.941006	0.00727281
0.14	0.945026	0.011756		0.14	0.940736	0.00730689
0.141	0.944768	0.0120525		0.141	0.940471	0.00734429
0.142	0.944828	0.0125173		0.142	0.940212	0.0073841
0.143	0.945466	0.0130363		0.143	0.939953	0.0074232
0.144	0.945897	0.0135429		0.144	0.939688	0.0074655
0.145	0.945833	0.0135655		0.145	0.939414	0.00751438
0.146	0.945357	0.0131914		0.146	0.939137	0.00757239
0.147	0.944534	0.0131483		0.147	0.938866	0.00763685
0.148	0.943819	0.013606		0.148	0.938604	0.00769711
0.149	0.94336	0.0138084		0.149	0.938351	0.00774533
0.15	0.942992	0.0137552		0.15	0.938099	0.00777944
0.151	0.942597	0.013893		0.151	0.937838	0.00780536
0.152	0.942524	0.014074		0.152	0.937563	0.00783481
0.153	0.942101	0.0143226		0.153	0.937277	0.00787647
0.154	0.94106	0.0140156		0.154	0.936984	0.00792898
0.155	0.9402	0.0127908		0.155	0.936692	0.00798323
0.156	0.939587	0.0110969		0.156	0.9364	0.00802922
0.157	0.939305	0.00952194		0.157	0.936108	0.00806566
0.158	0.939825	0.0078166		0.158	0.935818	0.00809728
0.159	0.940346	0.00721058		0.159	0.935528	0.00813531
0.16	0.940797	0.0073644		0.16	0.935235	0.00818771
0.161	0.941092	0.00847139		0.161	0.934936	0.00825898
0.162	0.941629	0.00988307		0.162	0.934631	0.00834356
0.163	0.941556	0.0106062		0.163	0.934325	0.00842653
0.164	0.941181	0.0105443		0.164	0.934024	0.0084973
0.165	0.940479	0.0100509		0.165	0.93373	0.00854843
0.166	0.940019	0.00992944		0.166	0.933436	0.0085826
0.167	0.940059	0.0103036		0.167	0.933139	0.00860919
0.168	0.939744	0.0110011		0.168	0.932839	0.00864025
0.169	0.939543	0.0114803		0.169	0.932537	0.00868645
0.17	0.93991	0.0116156		0.17	0.932236	0.00874566
0.171	0.939982	0.011871		0.171	0.931938	0.00880616
0.172	0.939821	0.0124421		0.172	0.93164	0.00885424
0.173	0.938917	0.0128792		0.173	0.931336	0.00888581
0.174	0.937993	0.0134857		0.174	0.931027	0.00890398
0.175	0.937235	0.0129215		0.175	0.930719	0.00891461
0.176	0.936924	0.0118523		0.176	0.930417	0.00892633
0.177	0.936811	0.0104436		0.177	0.930132	0.0089422
0.178	0.936997	0.00994024		0.178	0.929866	0.00895689
0.179	0.937594	0.0101669		0.179	0.929615	0.00896549
0.18	0.9383	0.0102179		0.18	0.929371	0.00896267
0.181	0.938607	0.0103104		0.181	0.929121	0.00894818
0.182	0.93943	0.0107048		0.182	0.928858	0.008927
0.183	0.940495	0.01084		0.183	0.928582	0.0089065
0.184	0.941443	0.0104098		0.184	0.928297	0.00889219
0.185	0.94179	0.0100513		0.185	0.92801	0.00888271
0.186	0.941798	0.0104489		0.186	0.927724	0.0088763
0.187	0.942028	0.0120661		0.187	0.927442	0.0088753
0.188	0.941709	0.0137605		0.188	0.927161	0.00888135
0.189	0.941068	0.014671		0.189	0.926883	0.00889227
0.19	0.940467	0.0154078		0.19	0.926609	0.00890477
0.191	0.939631	0.015094		0.191	0.926343	0.00891819
0.192	0.938211	0.0135866		0.192	0.926082	0.00893074
0.193	0.937098	0.0116645		0.193	0.925823	0.00894322
0.194	0.93627	0.00995631		0.194	0.925563	0.00895935
0.195	0.935677	0.00840322		0.195	0.925299	0.00898011
0.196	0.935459	0.00792509		0.196	0.925028	0.00900257
0.197	0.935193	0.0084909		0.197	0.924758	0.00902264
0.198	0.934192	0.00932513		0.198	0.924497	0.00903617
0.199	0.932421	0.0100349		0.199	0.924246	0.00904346
0.2	0.930791	0.010031		0.2	0.923997	0.0090526
0.201	0.929992	0.0101621		0.201	0.923744	0.00907214
0.202	0.929916	0.0100214		0.202	0.923484	0.00910487
0.203	0.929851	0.0101758		0.203	0.923223	0.00914907
0.204	0.929786	0.00996871		0.204	0.922964	0.00919361
0.205	0.929528	0.00950728		0.205	0.922711	0.00922679
0.206	0.928794	0.00969651		0.206	0.922465	0.00924515
0.207	0.928237	0.0102073		0.207	0.922224	0.00925411
0.208	0.928152	0.0107912		0.208	0.921982	0.00926363
0.209	0.928108	0.0114768		0.209	0.921738	0.00928336
0.21	0.92808	0.0117796		0.21	0.921493	0.00931468
0.211	0.928177	0.0124891		0.211	0.92125	0.00935366
0.212	0.928729	0.013117		0.212	0.92101	0.00938979
0.213	0.929129	0.0133684		0.213	0.920778	0.00941519
0.214	0.928975	0.0135506		0.214	0.920554	0.00943451
0.215	0.928338	0.0138015		0.215	0.920333	0.00945896
0.216	0.927531	0.0133075		0.216	0.920106	0.0094959
0.217	0.927539	0.0123977		0.217	0.919872	0.0095465
0.218	0.928253	0.0118327		0.218	0.919631	0.00960139
0.219	0.929464	0.0116206		0.219	0.919389	0.00964437
0.22	0.9309	0.0117492		0.22	0.919149	0.00966419
0.221	0.93228	0.0119862		0.221	0.918914	0.00966552
0.222	0.932974	0.0120467		0.222	0.918686	0.00966348
0.223	0.933297	0.0114854		0.223	0.918461	0.00967394
0.224	0.933196	0.0115825		0.224	0.91823	0.00970573
0.225	0.93343	0.0117453		0.225	0.917993	0.00975469
0.226	0.934451	0.011377		0.226	0.917749	0.00980643
0.227	0.935956	0.0107559		0.227	0.917504	0.00984867
0.228	0.93688	0.0106996		0.228	0.917263	0.00987844
0.229	0.937372	0.0111795		0.229	0.917029	0.0099005
0.23	0.937683	0.0115987		0.23	0.9168	0.00992635
0.231	0.937142	0.0123223		0.231	0.916572	0.00996704
0.232	0.935863	0.0133166		0.232	0.916341	0.0100219
0.233	0.934899	0.0142765		0.233	0.916103	0.010084
0.234	0.934931	0.0145723		0.234	0.915858	0.0101397
0.235	0.934951	0.0149418		0.235	0.91561	0.0101791
0.236	0.935359	0.015204		0.236	0.91536	0.0101992
0.237	0.935613	0.0157761		0.237	0.915111	0.0102068
0.238	0.93487	0.0158751		0.238	0.914868	0.0102127
0.239	0.933523	0.0153787		0.239	0.914634	0.0102232
0.24	0.932062	0.0153935		0.24	0.914409	0.0102368
0.241	0.930719	0.015322		0.241	0.914192	0.0102469
0.242	0.929581	0.0151317		0.242	0.91397	0.010248
0.243	0.92812	0.0150737		0.243	0.913731	0.0102351
0.244	0.92674	0.0145138		0.244	0.913474	0.0102132
0.245	0.925663	0.0136086		0.245	0.913209	0.0101922
0.246	0.924267	0.0125161		0.246	0.912947	0.0101789
0.247	0.922701	0.0118975		0.247	0.912696	0.0101775
0.248	0.921285	0.0115268		0.248	0.912458	0.0101855
0.249	0.920567	0.0113992		0.249	0.912226	0.0101965
0.25	0.920644	0.0116867		0.25	0.911987	0.0102076
0.251	0.921358	0.0115519		0.251	0.911736	0.0102174
0.252	0.92254	0.0114039		0.252	0.91148	0.0102269
0.253	0.923242	0.0110558		0.253	0.911232	0.0102379
0.254	0.923492	0.0108829		0.254	0.911001	0.0102485
0.255	0.923069	0.0110743		0.255	0.91078	0.0102549
0.256	0.92189	0.0114932		0.256	0.910561	0.0102558
0.257	0.921568	0.0116141		0.257	0.910339	0.0102549
0.258	0.922132	0.0113523		0.258	0.910114	0.0102551
0.259	0.922629	0.0106822		0.259	0.909889	0.0102572
0.26	0.922625	0.00981956		0.26	0.909671	0.0102575
0.261	0.922875	0.0100076		0.261	0.909458	0.0102589
0.262	0.92325	0.010653		0.262	0.909242	0.0102688
0.263	0.923319	0.0114229		0.263	0.909018	0.0102908
0.264	0.922952	0.0121884		0.264	0.908791	0.0103245
0.265	0.922052	0.0126464		0.265	0.908562	0.0103645
0.266	0.921564	0.0126338		0.266	0.908337	0.0104044
0.267	0.921935	0.0125596		0.267	0.908117	0.0104374
0.268	0.922584	0.0121645		0.268	0.907904	0.0104622
0.269	0.923121	0.0121829		0.269	0.907701	0.0104813
0.27	0.92346	0.0123538		0.27	0.907505	0.0104986
0.271	0.923149	0.0123758		0.271	0.907318	0.010518
0.272	0.923351	0.0127707		0.272	0.907141	0.0105395
0.273	0.924267	0.0123961		0.273	0.906968	0.0105592
0.274	0.925304	0.0115549		0.274	0.906794	0.0105761
0.275	0.925744	0.0107363		0.275	0.906615	0.0105859
0.276	0.925502	0.00981368		0.276	0.906434	0.0105874
0.277	0.925082	0.00967088		0.277	0.906252	0.0105813
0.278	0.923956	0.0104661		0.278	0.90607	0.0105728
0.279	0.923742	0.0114207		0.279	0.905887	0.0105678
0.28	0.924408	0.0116871		0.28	0.905702	0.010572
0.281	0.925405	0.0123156		0.281	0.905514	0.0105874
0.282	0.926728	0.0134836		0.282	0.905326	0.0106118
0.283	0.927479	0.0143235		0.283	0.905146	0.0106402
0.284	0.927511	0.0153525		0.284	0.904974	0.0106655
0.285	0.927148	0.0157131		0.285	0.904807	0.0106843
0.286	0.926401	0.0158906		0.286	0.904637	0.0106933
0.287	0.926272	0.0153857		0.287	0.904462	0.0106935
0.288	0.926994	0.014477		0.288	0.904282	0.0106908
0.289	0.927103	0.0140714		0.289	0.904099	0.0106967
0.29	0.92693	0.0140287		0.29	0.903922	0.0107188
0.291	0.926696	0.0139715		0.291	0.903748	0.0107567
0.292	0.926587	0.0136193		0.292	0.903572	0.010803
0.293	0.927148	0.013755		0.293	0.90339	0.0108446
0.294	0.927579	0.0143168		0.294	0.903201	0.0108685
0.295	0.927959	0.0152723		0.295	0.903008	0.0108768
0.296	0.928782	0.0164728		0.296	0.902813	0.0108838
0.297	0.929403	0.0168997		0.297	0.902617	0.0109037
0.298	0.928967	0.0172978		0.298	0.902414	0.0109359
0.299	0.928483	0.0180614		0.299	0.902203	0.0109688
0.3	0.927386	0.0191924		0.3	0.901985	0.0109877
0.301	0.926417	0.0198323		0.301	0.901764	0.0109861
0.302	0.925429	0.0199238		0.302	0.901544	0.0109707
0.303	0.925146	0.0195779		0.303	0.901329	0.0109558
0.304	0.924973	0.0193582		0.304	0.901119	0.0109547
0.305	0.925324	0.0193513		0.305	0.900907	0.0109707
0.306	0.925421	0.0190528		0.306	0.900692	0.0109959
0.307	0.924586	0.0183762		0.307	0.900479	0.0110196
0.308	0.923464	0.0179257		0.308	0.900274	0.011035
0.309	0.922451	0.0185442		0.309	0.900069	0.0110415
0.31	0.921636	0.0196948		0.31	0.899864	0.0110462
0.311	0.920345	0.0211301		0.311	0.899653	0.0110533
0.312	0.918888	0.0217657		0.312	0.899434	0.0110679
0.313	0.917476	0.0211884		0.313	0.899211	0.0110912
0.314	0.916387	0.0202751		0.314	0.898992	0.0111162
0.315	0.915673	0.0185606		0.315	0.898781	0.0111363
0.316	0.915483	0.0172695		0.316	0.89858	0.0111482
0.317	0.915967	0.0164809		0.317	0.898383	0.0111497
0.318	0.916883	0.0164166		0.318	0.898184	0.0111417
0.319	0.917234	0.0163424		0.319	0.897984	0.0111287
0.32	0.916782	0.0161259		0.32	0.897785	0.01112
0.321	0.916258	0.0156579		0.321	0.89759	0.0111214
0.322	0.916226	0.0146335		0.322	0.897404	0.0111338
0.323	0.91652	0.0137138		0.323	0.897227	0.0111531
0.324	0.917065	0.0126872		0.324	0.897054	0.0111767
0.325	0.917771	0.011142		0.325	0.896878	0.0112021
0.326	0.918917	0.00969519		0.326	0.896696	0.0112261
0.327	0.920079	0.00843928		0.327	0.896514	0.0112483
0.328	0.921487	0.00852832		0.328	0.896344	0.0112694
0.329	0.921951	0.00891682		0.329	0.896194	0.0112883
0.33	0.921963	0.00902024		0.33	0.896066	0.0113065
0.331	0.921644	0.0091605		0.331	0.895949	0.0113232
0.332	0.92112	0.00971665		0.332	0.895826	0.0113362
0.333	0.9212	0.00966687		0.333	0.895684	0.0113469
0.334	0.922185	0.0100283		0.334	0.895518	0.0113574
0.335	0.923516	0.010714		0.335	0.895337	0.0113688
0.336	0.924642	0.011482		0.336	0.895152	0.0113848
0.337	0.924892	0.0124139		0.337	0.894974	0.0114067
0.338	0.924416	0.0143327		0.338	0.894807	0.0114357
0.339	0.923379	0.0159104		0.339	0.894649	0.0114764
0.34	0.922338	0.0165384		0.34	0.894494	0.0115282
0.341	0.921515	0.0161461		0.341	0.89434	0.0115834
0.342	0.921011	0.0159748		0.342	0.894184	0.0116289
0.343	0.92041	0.0159893		0.343	0.894027	0.0116577
0.344	0.919756	0.0156716		0.344	0.893872	0.0116712
0.345	0.918973	0.0154863		0.345	0.893717	0.0116787
0.346	0.91792	0.0152663		0.346	0.893563	0.0116912
0.347	0.916435	0.014309		0.347	0.893407	0.0117099
0.348	0.915431	0.0136659		0.348	0.893249	0.0117234
0.349	0.915015	0.0135809		0.349	0.893087	0.0117172
0.35	0.914555	0.0144042		0.35	0.892923	0.0116854
0.351	0.9137	0.0153997		0.351	0.89276	0.0116373
0.352	0.912711	0.0163755		0.352	0.892603	0.0115934
0.353	0.912021	0.0169239		0.353	0.892455	0.011571
0.354	0.912328	0.0167844		0.354	0.892313	0.011572
0.355	0.912832	0.0161986		0.355	0.892168	0.0115849
0.356	0.912978	0.0154116		0.356	0.892009	0.0115934
0.357	0.912719	0.015113		0.357	0.891831	0.011592
0.358	0.912025	0.0151459		0.358	0.891637	0.011585
0.359	0.911537	0.0155084		0.359	0.891437	0.011583
0.36	0.910726	0.0155304		0.36	0.891242	0.0115876
0.361	0.910379	0.0154123		0.361	0.891062	0.0115955
0.362	0.910823	0.0157796		0.362	0.8909	0.0116023
0.363	0.911686	0.0163867		0.363	0.890751	0.0116039
0.364	0.911965	0.0170537		0.364	0.890606	0.0116011
0.365	0.912332	0.0179618		0.365	0.89045	0.0115936
0.366	0.912917	0.0185006		0.366	0.890273	0.0115797
0.367	0.91309	0.0182287		0.367	0.890077	0.01156
0.368	0.913179	0.0177697		0.368	0.889874	0.0115381
0.369	0.913357	0.0177722		0.369	0.889677	0.0115188
0.37	0.913619	0.017789		0.37	0.889498	0.0115106
0.371	0.913571	0.0168022		0.371	0.889338	0.0115182
0.372	0.913926	0.015431		0.372	0.88919	0.0115372
0.373	0.91416	0.0143119		0.373	0.889042	0.0115553
0.374	0.913938	0.0139378		0.374	0.888884	0.0115623
0.375	0.913026	0.0141185		0.375	0.888714	0.0115587
0.376	0.912279	0.0149293		0.376	0.88854	0.0115528
0.377	0.911557	0.0153163		0.377	0.888372	0.011552
0.378	0.910912	0.015127		0.378	0.88822	0.0115574
0.379	0.909847	0.0156117		0.379	0.888079	0.0115613
0.38	0.908011	0.0159742		0.38	0.887942	0.0115539
0.381	0.906163	0.0169208		0.381	0.887799	0.0115326
0.382	0.905783	0.0176564		0.382	0.887644	0.0115043
0.383	0.906465	0.0178683		0.383	0.887482	0.0114797
0.384	0.90766	0.0185415		0.384	0.887321	0.0114679
0.385	0.909036	0.0190263		0.385	0.887176	0.0114743
0.386	0.909044	0.0192344		0.386	0.887046	0.0114972
0.387	0.908943	0.0198768		0.387	0.886927	0.0115316
0.388	0.908576	0.020541		0.388	0.886807	0.0115723
0.389	0.907575	0.0208657		0.389	0.88668	0.0116148
0.39	0.906256	0.0210163		0.39	0.886546	0.0116596
0.391	0.904851	0.0202973		0.391	0.886406	0.0117039
0.392	0.904008	0.0193589		0.392	0.886263	0.011742
0.393	0.904061	0.0182509		0.393	0.886122	0.0117765
0.394	0.905223	0.017388		0.394	0.885988	0.011808
0.395	0.906772	0.0166401		0.395	0.885863	0.0118359
0.396	0.908765	0.0160477		0.396	0.885743	0.0118587
0.397	0.909657	0.0158377		0.397	0.885618	0.0118737
0.398	0.909435	0.0154295		0.398	0.885473	0.0118822
0.399	0.908475	0.015451		0.399	0.885304	0.0118893
0.4	0.9072	0.0159612		0.4	0.885116	0.0119023
0.401	0.90651	0.0160471		0.401	0.884927	0.0119273
0.402	0.906199	0.0156198		0.402	0.884754	0.0119668
0.403	0.906393	0.0147667		0.403	0.884602	0.0120164
0.404	0.906276	0.0137411		0.404	0.884468	0.0120696
0.405	0.906506	0.012826		0.405	0.884337	0.0121184
0.406	0.906913	0.0125324		0.406	0.884198	0.0121535
0.407	0.906203	0.0125252		0.407	0.884052	0.0121715
0.408	0.905384	0.0123527		0.408	0.883906	0.0121754
0.409	0.90519	0.01216		0.409	0.883771	0.0121721
0.41	0.90632	0.0117522		0.41	0.883649	0.0121689
0.411	0.908273	0.0109553		0.411	0.883535	0.0121686
0.412	0.909592	0.0106952		0.412	0.883416	0.012168
0.413	0.909923	0.0110542		0.413	0.883282	0.0121609
0.414	0.910185	0.0116612		0.414	0.88313	0.0121426
0.415	0.910189	0.0121413		0.415	0.882963	0.0121073
0.416	0.910629	0.0128161		0.416	0.88279	0.012062
0.417	0.911029	0.0130302		0.417	0.882623	0.0120193
0.418	0.910839	0.0130236		0.418	0.882469	0.0119891
0.419	0.910177	0.0133984		0.419	0.882333	0.0119733
0.42	0.909136	0.0139446		0.42	0.882209	0.0119629
0.421	0.907466	0.0144196		0.421	0.882091	0.0119496
0.422	0.90607	0.0146601		0.422	0.881966	0.0119292
0.423	0.905332	0.0142151		0.423	0.881831	0.0119043
0.424	0.904698	0.0133141		0.424	0.881689	0.0118867
0.425	0.904674	0.0122961		0.425	0.881546	0.0118848
0.426	0.905303	0.0119292		0.426	0.881409	0.0118971
0.427	0.906292	0.0122835		0.427	0.88128	0.0119168
0.428	0.907272	0.0127388		0.428	0.881154	0.0119354
0.429	0.907724	0.0128936		0.429	0.881027	0.0119444
0.43	0.907373	0.0127973		0.43	0.880895	0.0119414
0.431	0.907333	0.0133642		0.431	0.880762	0.0119315
0.432	0.907079	0.0140583		0.432	0.880631	0.011924
0.433	0.906328	0.0145999		0.433	0.880502	0.0119282
0.434	0.905884	0.0155639		0.434	0.880374	0.0119461
0.435	0.906304	0.0162914		0.435	0.880242	0.0119728
0.436	0.907091	0.016709		0.436	0.880108	0.0119999
0.437	0.908148	0.0168378		0.437	0.879972	0.0120174
0.438	0.908793	0.0175898		0.438	0.879833	0.0120208
0.439	0.90891	0.0174049		0.439	0.879693	0.0120123
0.44	0.90839	0.0162288		0.44	0.879551	0.0119983
0.441	0.907668	0.0156595		0.441	0.879412	0.0119872
0.442	0.907869	0.0159169		0.442	0.879275	0.0119842
0.443	0.908551	0.0170446		0.443	0.879145	0.0119845
0.444	0.908947	0.0186292		0.444	0.879018	0.0119785
0.445	0.908906	0.0197463		0.445	0.878892	0.0119592
0.446	0.90818	0.019558		0.446	0.878757	0.01193
0.447	0.906683	0.0184082		0.447	0.878613	0.0119028
0.448	0.904811	0.0170277		0.448	0.878462	0.0118883
0.449	0.903645	0.0156034		0.449	0.878308	0.0118896
0.45	0.90371	0.0150076		0.45	0.87816	0.0119029
0.451	0.905186	0.0142132		0.451	0.878025	0.0119198
0.452	0.907155	0.0141476		0.452	0.877902	0.0119315
0.453	0.908588	0.0146971		0.453	0.877786	0.0119375
0.454	0.908959	0.015019		0.454	0.877661	0.0119426
0.455	0.9082	0.0161424		0.455	0.87752	0.0119502
0.456	0.907244	0.01733		0.456	0.877367	0.0119611
0.457	0.906054	0.0179123		0.457	0.877216	0.011975
0.458	0.905416	0.0181949		0.458	0.877079	0.0119843
0.459	0.905122	0.0181602		0.459	0.87696	0.0119861
0.46	0.905219	0.0175823		0.46	0.876852	0.0119797
0.461	0.904932	0.0170355		0.461	0.876746	0.0119655
0.462	0.904521	0.0172245		0.462	0.876632	0.0119447
0.463	0.903714	0.0181244		0.463	0.876506	0.0119226
0.464	0.903149	0.0185478		0.464	0.876371	0.0119026
0.465	0.902322	0.0180899		0.465	0.876235	0.0118884
0.466	0.900849	0.0176263		0.466	0.876107	0.0118813
0.467	0.899836	0.0172928		0.467	0.875989	0.0118809
0.468	0.89976	0.0167452		0.468	0.875877	0.0118846
0.469	0.899953	0.0166687		0.469	0.875761	0.0118922
0.47	0.900974	0.0167406		0.47	0.875639	0.0119026
0.471	0.90258	0.0168945		0.471	0.875511	0.0119177
0.472	0.904319	0.0171945		0.472	0.87538	0.0119398
0.473	0.905009	0.0168479		0.473	0.875254	0.011969
0.474	0.905816	0.0163124		0.474	0.875135	0.012
0.475	0.90657	0.0160139		0.475	0.875021	0.0120278
0.476	0.906603	0.015988		0.476	0.874909	0.0120466
0.477	0.906219	0.0167869		0.477	0.874792	0.0120553
0.478	0.90519	0.0180674		0.478	0.874666	0.0120555
0.479	0.904254	0.0192489		0.479	0.874535	0.0120575
0.48	0.903617	0.0208196		0.48	0.874402	0.0120675
0.481	0.903391	0.0223984		0.481	0.874271	0.0120894
0.482	0.903399	0.0228558		0.482	0.874146	0.0121187
0.483	0.903371	0.0219596		0.483	0.874027	0.0121499
0.484	0.902951	0.0200644		0.484	0.87391	0.0121812
0.485	0.902023	0.0179292		0.485	0.873792	0.0122098
0.486	0.901248	0.016402		0.486	0.873665	0.0122342
0.487	0.900389	0.0158221		0.487	0.873531	0.0122578
0.488	0.900163	0.0159422		0.488	0.873394	0.0122847
0.489	0.899667	0.016135		0.489	0.873264	0.0123125
0.49	0.898807	0.0166131		0.49	0.873149	0.0123372
0.491	0.897754	0.0176095		0.491	0.873046	0.0123562
0.492	0.897004	0.0187762		0.492	0.872943	0.0123662
0.493	0.897314	0.0200055		0.493	0.872831	0.0123696
0.494	0.898686	0.0206765		0.494	0.872707	0.0123656
0.495	0.900716	0.0203997		0.495	0.872574	0.0123551
0.496	0.902148	0.0195732		0.496	0.872437	0.0123419
0.497	0.902838	0.0189859		0.497	0.872301	0.0123269
0.498	0.903468	0.0188791		0.498	0.872165	0.0123083
0.499	0.903637	0.0187831		0.499	0.872027	0.012285
0.5	0.904	0.0190441		0.5	0.871888	0.0122592
0.501	0.904521	0.0196055		0.501	0.871756	0.0122311
0.502	0.905291	0.01934		0.502	0.871634	0.0121985
0.503	0.905876	0.0189195		0.503	0.871517	0.0121628
0.504	0.905299	0.0200549		0.504	0.871399	0.0121286
0.505	0.904484	0.0215874		0.505	0.871272	0.0120949
0.506	0.904428	0.0220602		0.506	0.871134	0.0120593
0.507	0.904246	0.0212822		0.507	0.870986	0.0120238
0.508	0.903431	0.0198256		0.508	0.870834	0.0119908
0.509	0.902168	0.0182892		0.509	0.870686	0.0119606
0.51	0.90168	0.0179515		0.51	0.870542	0.0119298
0.511	0.901285	0.0175729		0.511	0.870404	0.0118969
0.512	0.900805	0.0179197		0.512	0.870272	0.0118621
0.513	0.899768	0.0184738		0.513	0.870146	0.0118285
0.514	0.898315	0.0187643		0.514	0.870031	0.0117996
0.515	0.897097	0.0185931		0.515	0.869928	0.0117758
0.516	0.896189	0.0182638		0.516	0.86983	0.0117552
0.517	0.895785	0.0182553		0.517	0.869732	0.0117338
0.518	0.896011	0.0178528		0.518	0.869628	0.0117075
0.519	0.896507	0.0171661		0.519	0.869514	0.0116825
0.52	0.897125	0.0167794		0.52	0.869396	0.0116709
0.521	0.897343	0.0165846		0.521	0.869282	0.0116786
0.522	0.897536	0.0173178		0.522	0.869182	0.0116996
0.523	0.897577	0.0187662		0.523	0.869103	0.011721
0.524	0.897343	0.0207174		0.524	0.869042	0.0117355
0.525	0.897093	0.022865		0.525	0.868989	0.0117435
0.526	0.89746	0.0250447		0.526	0.86893	0.0117561
0.527	0.89821	0.0254516		0.527	0.868855	0.0117828
0.528	0.89932	0.0245531		0.528	0.868767	0.0118234
0.529	0.900583	0.0235535		0.529	0.868675	0.0118652
0.53	0.900974	0.0231064		0.53	0.868588	0.0118985
0.531	0.901281	0.0229811		0.531	0.868509	0.0119235
0.532	0.900837	0.0232183		0.532	0.868437	0.0119496
0.533	0.89932	0.0234633		0.533	0.868367	0.0119883
0.534	0.897347	0.0234906		0.534	0.868294	0.0120458
0.535	0.89453	0.0234652		0.535	0.868218	0.012118
0.536	0.891589	0.0233785		0.536	0.868141	0.0121924
0.537	0.889854	0.0231414		0.537	0.868058	0.0122557
0.538	0.888837	0.0227764		0.538	0.867966	0.0123032
0.539	0.88822	0.0215113		0.539	0.86786	0.0123407
0.54	0.887627	0.020427		0.54	0.867741	0.012377
0.541	0.887046	0.0198384		0.541	0.867616	0.0124149
0.542	0.887308	0.0201774		0.542	0.86749	0.0124525
0.543	0.887865	0.0205595		0.543	0.867367	0.0124855
0.544	0.888333	0.0209157		0.544	0.867248	0.0125092
0.545	0.88893	0.0218979		0.545	0.867132	0.0125194
0.546	0.889346	0.0228436		0.546	0.867018	0.0125167
0.547	0.889326	0.022711		0.547	0.866905	0.0125041
0.548	0.889878	0.0220134		0.548	0.866791	0.0124837
0.549	0.890722	0.0213367		0.549	0.866671	0.0124556
0.55	0.891024	0.0212018		0.55	0.866537	0.0124251
0.551	0.891323	0.0213813		0.551	0.866384	0.0123952
0.552	0.891646	0.0211706		0.552	0.866221	0.0123692
0.553	0.892444	0.0208491		0.553	0.866056	0.0123452
0.554	0.892719	0.0204651		0.554	0.865901	0.0123205
0.555	0.892529	0.0204396		0.555	0.865765	0.0122916
0.556	0.892077	0.0207071		0.556	0.865646	0.0122591
0.557	0.891654	0.021643		0.557	0.865539	0.0122291
0.558	0.890859	0.02321		0.558	0.865433	0.0122045
0.559	0.889971	0.0245568		0.559	0.865315	0.0121833
0.56	0.889608	0.0244904		0.56	0.86518	0.0121569
0.561	0.88987	0.023464		0.561	0.865027	0.0121203
0.562	0.890532	0.022001		0.562	0.864859	0.0120774
0.563	0.890818	0.0209119		0.563	0.864682	0.0120369
0.564	0.891444	0.0206446		0.564	0.864506	0.0120086
0.565	0.891516	0.0210858		0.565	0.864337	0.0119942
0.566	0.891036	0.0213586		0.566	0.864177	0.0119865
0.567	0.889717	0.0212624		0.567	0.864025	0.0119709
0.568	0.888579	0.0211634		0.568	0.863881	0.0119394
0.569	0.88824	0.0211933		0.569	0.863741	0.0118979
0.57	0.888135	0.0217649		0.57	0.863604	0.0118605
0.571	0.887885	0.0225251		0.571	0.863475	0.0118379
0.572	0.887788	0.0229295		0.572	0.863359	0.011828
0.573	0.887804	0.0229614		0.573	0.86326	0.0118211
0.574	0.887708	0.0227398		0.574	0.863169	0.0118083
0.575	0.887252	0.0215297		0.575	0.863081	0.0117889
0.576	0.886925	0.0202483		0.576	0.862991	0.0117717
0.577	0.887203	0.0195112		0.577	0.862898	0.0117656
0.578	0.888365	0.0191238		0.578	0.862808	0.0117718
0.579	0.88979	0.0193132		0.579	0.862728	0.0117824
0.58	0.891149	0.0192821		0.58	0.862663	0.011785
0.581	0.891165	0.0185762		0.581	0.862608	0.0117767
0.582	0.8905	0.0176772		0.582	0.862552	0.0117668
0.583	0.889564	0.0175872		0.583	0.862489	0.0117693
0.584	0.888079	0.0177034		0.584	0.862414	0.011793
0.585	0.88688	0.0181105		0.585	0.862325	0.0118405
0.586	0.886759	0.0185616		0.586	0.862231	0.0119019
0.587	0.887195	0.0186864		0.587	0.862146	0.0119593
0.588	0.887712	0.0190055		0.588	0.862082	0.0120019
0.589	0.888317	0.0199783		0.589	0.862043	0.0120274
0.59	0.888833	0.0207067		0.59	0.862023	0.0120433
0.591	0.889257	0.020763		0.591	0.862009	0.0120598
0.592	0.889281	0.0203339		0.592	0.861979	0.0120805
0.593	0.889394	0.020429		0.593	0.861924	0.0121021
0.594	0.890044	0.0206409		0.594	0.861839	0.0121195
0.595	0.891073	0.021085		0.595	0.861735	0.0121321
0.596	0.891339	0.0209435		0.596	0.861625	0.0121427
0.597	0.891525	0.0197788		0.597	0.861521	0.0121575
0.598	0.891391	0.0193043		0.598	0.861422	0.0121796
0.599	0.890879	0.0199176		0.599	0.861323	0.0122082
0.6	0.890915	0.0207761		0.6	0.861214	0.0122406
0.601	0.890891	0.0208395		0.601	0.861089	0.0122705
0.602	0.891492	0.0209596		0.602	0.860955	0.0122915
0.603	0.892162	0.0210919		0.603	0.860825	0.0122996
0.604	0.892344	0.0212663		0.604	0.860709	0.0122975
0.605	0.891605	0.0216998		0.605	0.860607	0.0122929
0.606	0.890334	0.0224932		0.606	0.860509	0.0122908
0.607	0.888555	0.0234386		0.607	0.860401	0.0122928
0.608	0.887328	0.0238124		0.608	0.860275	0.0122996
0.609	0.886655	0.0237719		0.609	0.860134	0.0123101
0.61	0.886473	0.023105		0.61	0.859991	0.0123163
0.611	0.886707	0.0220999		0.611	0.859853	0.012311
0.612	0.887421	0.0217617		0.612	0.859727	0.0122943
0.613	0.887522	0.0221268		0.613	0.859609	0.0122702
0.614	0.887236	0.0226293		0.614	0.859492	0.0122414
0.615	0.886804	0.0224498		0.615	0.859367	0.0122122
0.616	0.886594	0.0223003		0.616	0.859229	0.0121844
0.617	0.886546	0.0219202		0.617	0.859078	0.0121577
0.618	0.886146	0.0217328		0.618	0.858917	0.0121309
0.619	0.885989	0.0211548		0.619	0.858756	0.0121029
0.62	0.886061	0.0204145		0.62	0.858606	0.0120742
0.621	0.887405	0.0199841		0.621	0.858475	0.0120461
0.622	0.889184	0.0198208		0.622	0.858369	0.0120149
0.623	0.890185	0.0200971		0.623	0.858285	0.0119783
0.624	0.890294	0.0204928		0.624	0.858209	0.0119391
0.625	0.889769	0.0207539		0.625	0.858127	0.0119036
0.626	0.889265	0.0207016		0.626	0.858034	0.0118814
0.627	0.889225	0.0207977		0.627	0.857935	0.0118784
0.628	0.888894	0.0207921		0.628	0.857837	0.0118938
0.629	0.888381	0.0209808		0.629	0.857744	0.0119187
0.63	0.888119	0.0210505		0.63	0.857655	0.0119403
0.631	0.888119	0.0209559		0.631	0.857566	0.0119521
0.632	0.888632	0.0202916		0.632	0.857468	0.0119574
0.633	0.888297	0.0197408		0.633	0.857366	0.011963
0.634	0.887022	0.0196031		0.634	0.857269	0.0119687
0.635	0.885977	0.0194428		0.635	0.857186	0.0119737
0.636	0.885396	0.0191897		0.636	0.85712	0.01198
0.637	0.884992	0.0192346		0.637	0.857066	0.0119854
0.638	0.884718	0.0189543		0.638	0.857008	0.011986
0.639	0.884597	0.0184214		0.639	0.856936	0.0119872
0.64	0.884924	0.0183395		0.64	0.856852	0.0119932
0.641	0.885371	0.0191816		0.641	0.856765	0.0120059
0.642	0.885396	0.0198523		0.642	0.856684	0.0120262
0.643	0.884694	0.0201546		0.643	0.85661	0.0120536
0.644	0.884141	0.0209396		0.644	0.856542	0.0120837
0.645	0.88471	0.0212834		0.645	0.856478	0.0121113
0.646	0.885137	0.0216589		0.646	0.856414	0.0121347
0.647	0.885206	0.0225711		0.647	0.856344	0.0121562
0.648	0.885279	0.0235653		0.648	0.856263	0.0121768
0.649	0.885121	0.0240877		0.649	0.856164	0.0121927
0.65	0.88433	0.0242723		0.65	0.85605	0.0122045
0.651	0.883427	0.0237569		0.651	0.855923	0.0122153
0.652	0.883495	0.022734		0.652	0.855797	0.0122277
0.653	0.884347	0.0212023		0.653	0.85568	0.012243
0.654	0.885024	0.0203209		0.654	0.855575	0.0122625
0.655	0.885759	0.0203374		0.655	0.855478	0.0122828
0.656	0.886336	0.0205966		0.656	0.855384	0.0122913
0.657	0.886905	0.0210117		0.657	0.855289	0.0122766
0.658	0.886065	0.0217154		0.658	0.855196	0.0122426
0.659	0.884952	0.0223		0.659	0.85511	0.0122063
0.66	0.884593	0.022657		0.66	0.85503	0.0121855
0.661	0.884427	0.0232074		0.661	0.854952	0.012184
0.662	0.885077	0.0234348		0.662	0.854863	0.0121985
0.663	0.886529	0.0230547		0.663	0.854756	0.0122201
0.664	0.888139	0.0221791		0.664	0.85463	0.0122368
0.665	0.888858	0.0206833		0.665	0.854495	0.0122413
0.666	0.888966	0.0199971		0.666	0.854357	0.0122378
0.667	0.888632	0.0199717		0.667	0.854224	0.0122343
0.668	0.888555	0.0206934		0.668	0.854096	0.0122323
0.669	0.888878	0.021294		0.669	0.853972	0.012232
0.67	0.889007	0.0223964		0.67	0.853851	0.0122337
0.671	0.888664	0.0236881		0.671	0.853733	0.0122382
0.672	0.888418	0.0244749		0.672	0.853618	0.012239
0.673	0.888668	0.0247214		0.673	0.853511	0.0122295
0.674	0.888434	0.024599		0.674	0.853413	0.0122077
0.675	0.887671	0.0244374		0.675	0.85332	0.0121779
0.676	0.886525	0.0236746		0.676	0.853227	0.0121474
0.677	0.885347	0.0218637		0.677	0.85313	0.0121267
0.678	0.885085	0.0204981		0.678	0.853029	0.0121216
0.679	0.884387	0.0196318		0.679	0.852928	0.012128
0.68	0.883237	0.0194432		0.68	0.852829	0.0121361
0.681	0.881603	0.019289		0.681	0.852729	0.0121351
0.682	0.880074	0.0193374		0.682	0.852627	0.0121251
0.683	0.87917	0.0193244		0.683	0.852521	0.012113
0.684	0.878468	0.0198734		0.684	0.852414	0.0121119
0.685	0.878549	0.0205212		0.685	0.852313	0.0121265
0.686	0.879118	0.0206351		0.686	0.852223	0.012153
0.687	0.879674	0.0199375		0.687	0.852143	0.0121808
0.688	0.879759	0.0185981		0.688	0.852073	0.0121993
0.689	0.879577	0.0179821		0.689	0.852006	0.0122071
0.69	0.8794	0.0182518		0.69	0.851941	0.0122114
0.691	0.879465	0.0186749		0.691	0.851882	0.0122138
0.692	0.880316	0.018533		0.692	0.85183	0.0122155
0.693	0.880852	0.0179563		0.693	0.851785	0.0122227
0.694	0.88076	0.017775		0.694	0.851742	0.0122404
0.695	0.881244	0.0180142		0.695	0.851696	0.0122697
0.696	0.882495	0.0186315		0.696	0.851641	0.0123088
0.697	0.883649	0.0194373		0.697	0.851578	0.0123518
0.698	0.883826	0.0198429		0.698	0.851513	0.0123922
0.699	0.88331	0.0193954		0.699	0.851457	0.0124246
0.7	0.883302	0.0190804		0.7	0.851408	0.0124489
0.701	0.883588	0.0192575		0.701	0.851357	0.0124638
0.702	0.884016	0.0199282		0.702	0.851295	0.0124709
0.703	0.885258	0.0207121		0.703	0.851218	0.0124722
0.704	0.886602	0.0217943		0.704	0.851128	0.0124714
0.705	0.887316	0.0224226		0.705	0.851033	0.0124706
0.706	0.887199	0.0227565		0.706	0.850942	0.0124677
0.707	0.886558	0.0225684		0.707	0.850862	0.0124615
0.708	0.885585	0.0215643		0.708	0.850793	0.0124559
0.709	0.885355	0.0198808		0.709	0.850728	0.0124542
0.71	0.885319	0.0191204		0.71	0.850662	0.0124577
0.711	0.88565	0.0186105		0.711	0.850587	0.0124665
0.712	0.885327	0.0189554		0.712	0.850502	0.0124813
0.713	0.884177	0.0199942		0.713	0.850411	0.0125007
0.714	0.88262	0.0208319		0.714	0.85032	0.0125192
0.715	0.881696	0.020826		0.715	0.850232	0.012529
0.716	0.881478	0.0207023		0.716	0.850145	0.0125287
0.717	0.881014	0.0203037		0.717	0.850057	0.0125245
0.718	0.880058	0.0196725		0.718	0.849958	0.0125203
0.719	0.879101	0.0191463		0.719	0.849851	0.0125162
0.72	0.878996	0.019098		0.72	0.849737	0.0125131
0.721	0.879456	0.0188424		0.721	0.849624	0.0125045
0.722	0.880142	0.0187628		0.722	0.849513	0.012487
0.723	0.880191	0.019166		0.723	0.849405	0.0124581
0.724	0.879949	0.0198041		0.724	0.849297	0.0124244
0.725	0.879214	0.0202778		0.725	0.849183	0.0123942
0.726	0.878367	0.0206295		0.726	0.849063	0.0123727
0.727	0.87737	0.0210423		0.727	0.848941	0.0123594
0.728	0.876467	0.0216543		0.728	0.848822	0.0123526
0.729	0.875797	0.0223211		0.729	0.848711	0.0123503
0.73	0.875309	0.0229623		0.73	0.848608	0.0123471
0.731	0.87545	0.0238134		0.731	0.848514	0.0123406
0.732	0.876091	0.0238691		0.732	0.848423	0.0123323
0.733	0.876866	0.0232337		0.733	0.848336	0.012322
0.734	0.877374	0.022384		0.734	0.848249	0.0123111
0.735	0.877282	0.02147		0.735	0.848165	0.0122998
0.736	0.876781	0.0213563		0.736	0.848086	0.0122895
0.737	0.876511	0.0216399		0.737	0.84801	0.012282
0.738	0.876172	0.0221387		0.738	0.847936	0.012279
0.739	0.875793	0.0228321		0.739	0.847857	0.0122817
0.74	0.875321	0.0231606		0.74	0.847772	0.0122908
0.741	0.874655	0.0232594		0.741	0.847686	0.0123089
0.742	0.87403	0.0227864		0.742	0.847603	0.0123338
0.743	0.873295	0.0220233		0.743	0.847527	0.0123623
0.744	0.872779	0.020827		0.744	0.847461	0.0123905
0.745	0.872541	0.020159		0.745	0.847401	0.0124144
0.746	0.872843	0.0197215		0.746	0.847343	0.0124319
0.747	0.87294	0.0195225		0.747	0.84728	0.0124462
0.748	0.872779	0.0197375		0.748	0.847214	0.0124606
0.749	0.872751	0.0198868		0.749	0.84715	0.0124762
0.75	0.873529	0.0204266		0.75	0.847089	0.0124927
0.751	0.874187	0.0212061		0.751	0.847029	0.0125115
0.752	0.874566	0.0221162		0.752	0.846967	0.0125343
0.753	0.875079	0.0225071		0.753	0.8469	0.0125591
0.754	0.875688	0.0230364		0.754	0.846823	0.0125838
0.755	0.876051	0.0226259		0.755	0.846735	0.0126097
0.756	0.876426	0.0219542		0.756	0.846638	0.0126377
0.757	0.876531	0.0217656		0.757	0.846538	0.0126631
0.758	0.876208	0.022149		0.758	0.846442	0.0126869
0.759	0.875825	0.0228996		0.759	0.846357	0.0127138
0.76	0.875329	0.0237708		0.76	0.846282	0.012749
0.761	0.875297	0.0246855		0.761	0.84621	0.0127903
0.762	0.875087	0.025514		0.762	0.846133	0.0128272
0.763	0.874623	0.0260741		0.763	0.846049	0.0128474
0.764	0.874332	0.0262007		0.764	0.845958	0.0128448
0.765	0.874352	0.0260254		0.765	0.845872	0.0128236
0.766	0.874369	0.0257057		0.766	0.845797	0.012798
0.767	0.874728	0.0246307		0.767	0.845735	0.0127824
0.768	0.87505	0.0238593		0.768	0.845675	0.0127843
0.769	0.874994	0.0236823		0.769	0.845609	0.0127997
0.77	0.875026	0.0232848		0.77	0.84553	0.0128204
0.771	0.875276	0.0225762		0.771	0.845441	0.0128393
0.772	0.875853	0.0216329		0.772	0.845348	0.0128502
0.773	0.876729	0.020618		0.773	0.845261	0.012853
0.774	0.876931	0.0204096		0.774	0.845185	0.012853
0.775	0.877076	0.0209081		0.775	0.845119	0.0128567
0.776	0.877185	0.0213941		0.776	0.845053	0.0128584
0.777	0.876773	0.0213962		0.777	0.84498	0.0128493
0.778	0.876184	0.0210383		0.778	0.844899	0.0128234
0.779	0.874994	0.0203136		0.779	0.844819	0.0127827
0.78	0.873162	0.0196368		0.78	0.844747	0.0127331
0.781	0.871665	0.019634		0.781	0.844685	0.0126852
0.782	0.870499	0.0203179		0.782	0.844626	0.0126458
0.783	0.869837	0.0213133		0.783	0.844562	0.0126177
0.784	0.869293	0.0224402		0.784	0.844488	0.0126003
0.785	0.868562	0.0237089		0.785	0.844404	0.0125914
0.786	0.868663	0.0246262		0.786	0.844313	0.0125909
0.787	0.868825	0.0251059		0.787	0.844221	0.0125968
0.788	0.869123	0.0251727		0.788	0.844134	0.0126057
0.789	0.869495	0.0257444		0.789	0.844054	0.0126112
0.79	0.870378	0.0262622		0.79	0.843979	0.0126078
0.791	0.871544	0.0263159		0.791	0.843904	0.0125931
0.792	0.872912	0.0259146		0.792	0.843825	0.0125717
0.793	0.874143	0.0251124		0.793	0.843739	0.012551
0.794	0.875381	0.0239139		0.794	0.843644	0.0125374
0.795	0.875995	0.0224066		0.795	0.843543	0.0125344
0.796	0.876079	0.0210922		0.796	0.843439	0.0125376
0.797	0.875882	0.0199932		0.797	0.843338	0.0125397
0.798	0.875482	0.0190018		0.798	0.843243	0.0125366
0.799	0.875317	0.0181059		0.799	0.84316	0.0125358
0.8	0.874958	0.0178572		0.8	0.843089	0.0125454
0.801	0.875026	0.0180176		0.801	0.843026	0.0125675
0.802	0.875313	0.0182203		0.802	0.842964	0.0125988
0.803	0.87497	0.0186821		0.803	0.842895	0.0126328
0.804	0.874381	0.0196255		0.804	0.842812	0.0126625
0.805	0.873586	0.0205213		0.805	0.842716	0.0126897
0.806	0.872045	0.0212622		0.806	0.842617	0.0127199
0.807	0.870701	0.0215049		0.807	0.842524	0.012758
0.808	0.869636	0.0205763		0.808	0.842447	0.0128024
0.809	0.869196	0.0198437		0.809	0.842382	0.012847
0.81	0.869228	0.0192105		0.81	0.84232	0.0128862
0.811	0.869224	0.0178833		0.811	0.842252	0.0129174
0.812	0.86922	0.0174808		0.812	0.842175	0.0129421
0.813	0.869426	0.0182967		0.813	0.842091	0.0129647
0.814	0.869337	0.0195232		0.814	0.842005	0.0129913
0.815	0.869402	0.0202403		0.815	0.84193	0.013024
0.816	0.869236	0.0204959		0.816	0.841864	0.0130595
0.817	0.869595	0.0199467		0.817	0.841796	0.0130958
0.818	0.870334	0.0192417		0.818	0.84172	0.0131322
0.819	0.870592	0.0189637		0.819	0.841635	0.0131658
0.82	0.869511	0.0192733		0.82	0.841553	0.0131926
0.821	0.868272	0.0189814		0.821	0.841482	0.0132071
0.822	0.867348	0.018406		0.822	0.841427	0.0132083
0.823	0.866702	0.0174373		0.823	0.841385	0.0131948
0.824	0.86663	0.0168527		0.824	0.841347	0.013171
0.825	0.867279	0.0170784		0.825	0.841302	0.0131516
0.826	0.868074	0.0175052		0.826	0.841249	0.0131466
0.827	0.868365	0.0184804		0.827	0.841191	0.0131556
0.828	0.868643	0.0200213		0.828	0.841135	0.0131716
0.829	0.8692	0.0209938		0.829	0.841083	0.0131908
0.83	0.869349	0.0213962		0.83	0.841035	0.0132127
0.831	0.86964	0.0211635		0.831	0.840986	0.0132354
0.832	0.869922	0.0200621		0.832	0.840935	0.0132584
0.833	0.870071	0.0190481		0.833	0.840884	0.0132833
0.834	0.870765	0.0183363		0.834	0.840835	0.0133071
0.835	0.871722	0.0179906		0.835	0.840789	0.0133214
0.836	0.871899	0.0180994		0.836	0.840744	0.0133156
0.837	0.870931	0.0184485		0.837	0.840697	0.0132904
0.838	0.86943	0.019228		0.838	0.840649	0.013254
0.839	0.867901	0.0204661		0.839	0.8406	0.0132117
0.84	0.866598	0.0214246		0.84	0.840553	0.0131685
0.841	0.865928	0.0215411		0.841	0.840509	0.0131318
0.842	0.864951	0.0207831		0.842	0.840465	0.0131029
0.843	0.864612	0.0193895		0.843	0.840422	0.0130826
0.844	0.863664	0.0184166		0.844	0.840376	0.0130676
0.845	0.861861	0.0186335		0.845	0.840324	0.0130553
0.846	0.8608	0.0188072		0.846	0.840264	0.0130445
0.847	0.861159	0.0191113		0.847	0.840192	0.0130369
0.848	0.862716	0.0193377		0.848	0.840108	0.0130346
0.849	0.864451	0.0203965		0.849	0.840014	0.0130414
0.85	0.865674	0.0221734		0.85	0.839909	0.0130569
0.851	0.866876	0.0240329		0.851	0.839799	0.0130766
0.852	0.867626	0.0250395		0.852	0.839681	0.0130914
0.853	0.867933	0.0253227		0.853	0.839559	0.013097
0.854	0.868018	0.0250988		0.854	0.839438	0.0130878
0.855	0.868151	0.0245837		0.855	0.839324	0.0130597
0.856	0.868304	0.0236822		0.856	0.839211	0.0130189
0.857	0.868187	0.0238671		0.857	0.839095	0.0129806
0.858	0.867792	0.024018		0.858	0.838973	0.0129597
0.859	0.867764	0.023736		0.859	0.838843	0.01296
0.86	0.867614	0.0227708		0.86	0.838708	0.0129821
0.861	0.867239	0.0213838		0.861	0.838574	0.013021
0.862	0.866682	0.0200872		0.862	0.838447	0.0130668
0.863	0.867126	0.0187712		0.863	0.838329	0.01311
0.864	0.868486	0.0170974		0.864	0.838215	0.0131484
0.865	0.869825	0.016008		0.865	0.838102	0.0131837
0.866	0.870681	0.0161907		0.866	0.837987	0.0132153
0.867	0.8711	0.01736		0.867	0.837874	0.013242
0.868	0.870866	0.0186449		0.868	0.837764	0.0132605
0.869	0.870148	0.0198702		0.869	0.837661	0.013269
0.87	0.869273	0.0211927		0.87	0.837566	0.0132666
0.871	0.868191	0.0222378		0.871	0.83748	0.0132571
0.872	0.867594	0.0226072		0.872	0.8374	0.0132454
0.873	0.867481	0.0234831		0.873	0.837329	0.0132387
0.874	0.867098	0.024292		0.874	0.837267	0.0132413
0.875	0.866331	0.0251411		0.875	0.837219	0.0132543
0.876	0.865972	0.0263957		0.876	0.837185	0.0132761
0.877	0.865234	0.0277951		0.877	0.837162	0.0133006
0.878	0.864536	0.0277847		0.878	0.837143	0.0133217
0.879	0.863725	0.0270826		0.879	0.837121	0.0133353
0.88	0.86337	0.0262681		0.88	0.837091	0.0133442
0.881	0.863051	0.0261719		0.881	0.837054	0.0133554
0.882	0.862664	0.0267681		0.882	0.837013	0.013374
0.883	0.862188	0.0269477		0.883	0.836977	0.013404
0.884	0.861175	0.0263908		0.884	0.836955	0.0134419
0.885	0.86019	0.0251969		0.885	0.836948	0.013477
0.886	0.860097	0.0241014		0.886	0.836952	0.013496
0.887	0.860529	0.0232396		0.887	0.836957	0.0134918
0.888	0.861518	0.0228417		0.888	0.836956	0.0134708
0.889	0.862284	0.0225924		0.889	0.836948	0.0134523
0.89	0.862841	0.0224005		0.89	0.836935	0.0134512
0.891	0.863785	0.0221559		0.891	0.836924	0.0134721
0.892	0.864992	0.0215678		0.892	0.836915	0.0135129
0.893	0.8659	0.0210746		0.893	0.836905	0.013559
0.894	0.865629	0.0207009		0.894	0.836886	0.0135967
0.895	0.865242	0.0203042		0.895	0.836858	0.0136231
0.896	0.865004	0.0199035		0.896	0.83682	0.0136431
0.897	0.86452	0.0197743		0.897	0.836776	0.0136642
0.898	0.864136	0.0195367		0.898	0.836726	0.0136852
0.899	0.863305	0.0192432		0.899	0.836672	0.013701
0.9	0.862978	0.0182946		0.9	0.836619	0.0137077
0.901	0.863705	0.0169582		0.901	0.836566	0.013705
0.902	0.865024	0.0158341		0.902	0.836513	0.0136938
0.903	0.866069	0.0155113		0.903	0.836457	0.0136772
0.904	0.866234	0.0160688		0.904	0.836394	0.0136611
0.905	0.866214	0.0171402		0.905	0.836323	0.0136503
0.906	0.866138	0.018271		0.906	0.836243	0.0136479
0.907	0.866856	0.0187681		0.907	0.836158	0.0136561
0.908	0.867925	0.0190455		0.908	0.836073	0.0136748
0.909	0.868478	0.0193606		0.909	0.83599	0.0136968
0.91	0.868304	0.0194779		0.91	0.835909	0.0137093
0.911	0.86851	0.0199696		0.911	0.835827	0.0137087
0.912	0.868671	0.0202685		0.912	0.835741	0.0137024
0.913	0.868526	0.020794		0.913	0.835651	0.0137015
0.914	0.867703	0.021931		0.914	0.835555	0.0137137
0.915	0.866783	0.0229227		0.915	0.835456	0.0137341
0.916	0.865613	0.0230431		0.916	0.835357	0.0137537
0.917	0.864641	0.0226946		0.917	0.835263	0.0137606
0.918	0.863765	0.0231083		0.918	0.835172	0.0137534
0.919	0.86339	0.0236447		0.919	0.835083	0.0137397
0.92	0.86341	0.0234212		0.92	0.83499	0.0137329
0.921	0.863822	0.0229087		0.921	0.834887	0.0137419
0.922	0.864972	0.0218505		0.922	0.83477	0.0137652
0.923	0.86613	0.0205957		0.923	0.834642	0.0137981
0.924	0.866977	0.0195555		0.924	0.834511	0.0138369
0.925	0.86759	0.0194934		0.925	0.834388	0.0138769
0.926	0.867792	0.0199306		0.926	0.834278	0.0139137
0.927	0.867699	0.0207877		0.927	0.834179	0.0139453
0.928	0.867062	0.0216699		0.928	0.834084	0.0139684
0.929	0.866012	0.0222554		0.929	0.833992	0.0139807
0.93	0.865343	0.0226574		0.93	0.833901	0.0139833
0.931	0.864592	0.0231671		0.931	0.833813	0.0139794
0.932	0.864334	0.0233793		0.932	0.833731	0.0139715
0.933	0.864031	0.0225057		0.933	0.833657	0.0139578
0.934	0.8641	0.0217813		0.934	0.833591	0.0139366
0.935	0.863975	0.0214991		0.935	0.833531	0.013907
0.936	0.863111	0.0221021		0.936	0.833473	0.0138729
0.937	0.862478	0.0224084		0.937	0.833415	0.0138405
0.938	0.86178	0.0218196		0.938	0.833349	0.0138196
0.939	0.860687	0.0213474		0.939	0.833273	0.0138177
0.94	0.860138	0.021263		0.94	0.833189	0.0138347
0.941	0.860832	0.020988		0.941	0.833105	0.0138634
0.942	0.862107	0.020456		0.942	0.833033	0.0138904
0.943	0.863632	0.0200805		0.943	0.832977	0.0139027
0.944	0.865084	0.0201357		0.944	0.832935	0.0138956
0.945	0.866779	0.0196818		0.945	0.832897	0.0138674
0.946	0.867449	0.0196562		0.946	0.832862	0.0138273
0.947	0.867417	0.020022		0.947	0.83283	0.0137864
0.948	0.867493	0.0202955		0.948	0.832804	0.0137498
0.949	0.86755	0.0197555		0.949	0.832788	0.0137172
0.95	0.867707	0.0188312		0.95	0.832779	0.0136873
0.951	0.867844	0.018115		0.951	0.832771	0.0136647
0.952	0.867877	0.0177491		0.952	0.832757	0.0136558
0.953	0.867449	0.0174775		0.953	0.832735	0.0136637
0.954	0.866573	0.0170418		0.954	0.832709	0.0136896
0.955	0.865387	0.0166881		0.955	0.832685	0.0137291
0.956	0.864064	0.0169148		0.956	0.832664	0.0137742
0.957	0.86253	0.0176297		0.957	0.83264	0.0138186
0.958	0.861155	0.0186434		0.958	0.832609	0.0138624
0.959	0.860323	0.0195282		0.959	0.832573	0.013905
0.96	0.860033	0.0205868		0.96	0.832534	0.0139457
0.961	0.859702	0.0218392		0.961	0.832495	0.0139848
0.962	0.85919	0.0227064		0.962	0.832453	0.0140229
0.963	0.858205	0.02386		0.963	0.832408	0.0140638
0.964	0.85691	0.0244817		0.964	0.832358	0.0141145
0.965	0.855986	0.0248002		0.965	0.832305	0.0141733
0.966	0.855514	0.0247354		0.966	0.832252	0.0142304
0.967	0.8562	0.0244962		0.967	0.832203	0.0142757
0.968	0.857047	0.0249065		0.968	0.832158	0.0143057
0.969	0.857894	0.0252029		0.969	0.83211	0.0143287
0.97	0.858512	0.0259651		0.97	0.83205	0.0143561
0.971	0.858923	0.0262742		0.971	0.831975	0.0143955
0.972	0.858879	0.0260661		0.972	0.831889	0.014445
0.973	0.858685	0.0253026		0.973	0.831801	0.0144931
0.974	0.857927	0.024228		0.974	0.831717	0.0145288
0.975	0.857701	0.0235059		0.975	0.831643	0.01455
0.976	0.858133	0.0237592		0.976	0.831574	0.0145592
0.977	0.858633	0.0242566		0.977	0.831505	0.014558
0.978	0.858306	0.0239579		0.978	0.831436	0.0145477
0.979	0.857773	0.0229918		0.979	0.831369	0.0145232
0.98	0.857116	0.0218655		0.98	0.831304	0.0144813
0.981	0.856523	0.0210088		0.981	0.831239	0.0144282
0.982	0.85664	0.0206587		0.982	0.831169	0.0143811
0.983	0.857253	0.0205605		0.983	0.831089	0.0143544
0.984	0.858661	0.0199427		0.984	0.830999	0.0143503
0.985	0.860162	0.0191131		0.985	0.830902	0.0143585
0.986	0.861078	0.0191391		0.986	0.830807	0.0143613
0.987	0.861284	0.0196165		0.987	0.830719	0.0143449
0.988	0.861393	0.0201527		0.988	0.83064	0.0143126
0.989	0.862006	0.0202231		0.989	0.830572	0.0142745
0.99	0.862555	0.0201744		0.99	0.830512	0.0142379
0.991	0.862397	0.0201509		0.991	0.830462	0.0142
0.992	0.862083	0.0213139		0.992	0.830422	0.0141541
0.993	0.861711	0.0228461		0.993	0.830387	0.0140991
0.994	0.861013	0.0240802		0.994	0.83035	0.014039
0.995	0.859855	0.025364		0.995	0.830306	0.0139824
0.996	0.858213	0.0271484		0.996	0.830249	0.0139354
0.997	0.857225	0.0282763		0.997	0.830177	0.0139012
0.998	0.856406	0.0283834		0.998	0.830097	0.0138787
0.999	0.855708	0.0280822		0.999	0.830016	0.0138622
1	0.854751	0.0279952		1	0.829938	0.0138495
1.001	0.854025	0.0279239		1.001	0.829867	0.013843
1.002	0.854001	0.0284423		1.002	0.829804	0.0138486
1.003	0.853585	0.0289451		1.003	0.829747	0.0138683
1.004	0.853117	0.0288826		1.004	0.829694	0.0138993
1.005	0.852431	0.0281759		1.005	0.829645	0.0139367
1.006	0.852322	0.0265433		1.006	0.829601	0.013973
1.007	0.853033	0.024553		1.007	0.829561	0.0140013
1.008	0.854118	0.0232804		1.008	0.829526	0.0140178
1.009	0.855365	0.0227551		1.009	0.829494	0.014023
1.01	0.856272	0.0224314		1.01	0.829469	0.014019
1.011	0.856277	0.0219358		1.011	0.829449	0.014012
1.012	0.855732	0.0215377		1.012	0.829428	0.014018
1.013	0.855696	0.0211526		1.013	0.829401	0.0140522
1.014	0.856212	0.021384		1.014	0.829363	0.0141209
1.015	0.857547	0.0216216		1.015	0.829309	0.0142152
1.016	0.858903	0.0223827		1.016	0.829238	0.0143165
1.017	0.859609	0.0235373		1.017	0.82915	0.014408
1.018	0.859884	0.0251311		1.018	0.829057	0.0144858
1.019	0.860009	0.026698		1.019	0.828968	0.0145569
1.02	0.860469	0.0273653		1.02	0.828897	0.0146278
1.021	0.86107	0.0280049		1.021	0.82885	0.014699
1.022	0.861828	0.0279415		1.022	0.828823	0.0147647
1.023	0.861824	0.0276473		1.023	0.828809	0.0148165
1.024	0.861619	0.0270899		1.024	0.828795	0.0148502
1.025	0.861316	0.0264271		1.025	0.82877	0.014869
1.026	0.861183	0.0262694		1.026	0.828732	0.014882
1.027	0.861433	0.0261811		1.027	0.828685	0.0148991
1.028	0.861941	0.025887		1.028	0.828631	0.0149252
1.029	0.862091	0.024803		1.029	0.828573	0.0149607
1.03	0.862135	0.0236431		1.03	0.828509	0.0150051
1.031	0.861966	0.0228735		1.031	0.828432	0.0150534
1.032	0.86128	0.0222342		1.032	0.828338	0.0151035
1.033	0.861094	0.022191		1.033	0.828234	0.0151503
1.034	0.860961	0.0217816		1.034	0.828132	0.0151846
1.035	0.860561	0.0219732		1.035	0.828044	0.0152023
1.036	0.860118	0.0228969		1.036	0.827978	0.0152076
1.037	0.859315	0.024038		1.037	0.827931	0.0152041
1.038	0.85873	0.0252096		1.038	0.827888	0.0151921
1.039	0.857939	0.0255674		1.039	0.827835	0.015165
1.04	0.857104	0.0252225		1.04	0.827765	0.0151158
1.041	0.856006	0.0250771		1.041	0.827686	0.0150437
1.042	0.855022	0.0252212		1.042	0.82761	0.0149544
1.043	0.854445	0.0246638		1.043	0.82755	0.0148599
1.044	0.855211	0.0236501		1.044	0.82751	0.0147751
1.045	0.856502	0.0230103		1.045	0.827485	0.0147069
1.046	0.8576	0.0218621		1.046	0.827463	0.0146526
1.047	0.85856	0.0209537		1.047	0.827428	0.0146059
1.048	0.859141	0.0203464		1.048	0.827377	0.0145609
1.049	0.858802	0.0208695		1.049	0.827313	0.0145144
1.05	0.857285	0.0223222		1.05	0.827242	0.0144646
1.051	0.855712	0.0229888		1.051	0.827173	0.0144138
1.052	0.855336	0.0227246		1.052	0.827108	0.0143655
1.053	0.855768	0.021979		1.053	0.827053	0.0143228
1.054	0.856216	0.0204447		1.054	0.82701	0.014283
1.055	0.855986	0.0189138		1.055	0.826978	0.0142437
1.056	0.855433	0.0183282		1.056	0.826953	0.0142061
1.057	0.854772	0.0186788		1.057	0.826933	0.0141718
1.058	0.854529	0.0197125		1.058	0.826913	0.0141435
1.059	0.855207	0.0214052		1.059	0.826889	0.0141254
1.06	0.856107	0.0230244		1.06	0.82686	0.0141219
1.061	0.857035	0.0240782		1.061	0.82682	0.0141337
1.062	0.857418	0.0249059		1.062	0.826765	0.0141547
1.063	0.85804	0.02477		1.063	0.826692	0.0141853
1.064	0.858403	0.0250805		1.064	0.826605	0.0142288
1.065	0.858302	0.0254463		1.065	0.826515	0.01429
1.066	0.857894	0.0259451		1.066	0.826435	0.0143683
1.067	0.857733	0.0264196		1.067	0.82637	0.0144563
1.068	0.85718	0.0262614		1.068	0.826324	0.0145469
1.069	0.856696	0.0255079		1.069	0.826293	0.0146324
1.07	0.856099	0.0257874		1.07	0.826269	0.0147119
1.071	0.854872	0.0259442		1.071	0.826242	0.0147878
1.072	0.853484	0.0258742		1.072	0.826205	0.0148606
1.073	0.851515	0.0257632		1.073	0.826158	0.0149307
1.074	0.850075	0.0256992		1.074	0.8261	0.0149966
1.075	0.849663	0.0253682		1.075	0.826031	0.015063
1.076	0.850192	0.0252134		1.076	0.825955	0.0151362
1.077	0.850991	0.0249261		1.077	0.82588	0.0152218
1.078	0.851572	0.0247085		1.078	0.825812	0.0153188
1.079	0.851467	0.0249767		1.079	0.825752	0.0154184
1.08	0.851156	0.025092		1.08	0.825693	0.0155077
1.081	0.850809	0.0250044		1.081	0.825627	0.0155766
1.082	0.851023	0.0245241		1.082	0.825548	0.0156242
1.083	0.852686	0.0242972		1.083	0.825459	0.0156551
1.084	0.854574	0.0242491		1.084	0.825369	0.0156781
1.085	0.856236	0.0240562		1.085	0.825291	0.0156987
1.086	0.857576	0.0237704		1.086	0.825231	0.0157138
1.087	0.858342	0.0236943		1.087	0.825186	0.0157182
1.088	0.858613	0.0236981		1.088	0.825148	0.0157071
1.089	0.858544	0.0237509		1.089	0.825114	0.0156773
1.09	0.857995	0.024547		1.09	0.825084	0.0156338
1.091	0.856894	0.0254202		1.091	0.825057	0.0155819
1.092	0.855611	0.0262854		1.092	0.825035	0.0155289
1.093	0.854485	0.0268798		1.093	0.825015	0.0154794
1.094	0.854203	0.0268349		1.094	0.824987	0.0154337
1.095	0.85503	0.0265315		1.095	0.824945	0.015392
1.096	0.856297	0.0265625		1.096	0.824886	0.0153527
1.097	0.857229	0.0266155		1.097	0.824813	0.0153142
1.098	0.85733	0.0267006		1.098	0.824737	0.0152784
1.099	0.856486	0.026311		1.099	0.824673	0.015244
1.1	0.855155	0.0251345		1.1	0.824629	0.0152078
1.101	0.853767	0.0234308		1.101	0.824609	0.0151653
1.102	0.852496	0.0214374		1.102	0.824603	0.0151135
1.103	0.851463	0.0201149		1.103	0.824599	0.0150541
1.104	0.850438	0.0198187		1.104	0.824584	0.0149908
1.105	0.849325	0.0208537		1.105	0.824555	0.0149263
1.106	0.847961	0.0218931		1.106	0.824516	0.0148622
1.107	0.847077	0.0225499		1.107	0.824473	0.0148043
1.108	0.846976	0.0227599		1.108	0.824433	0.0147574
1.109	0.847513	0.0228347		1.109	0.824397	0.0147261
1.11	0.849058	0.0226951		1.11	0.824358	0.0147118
1.111	0.851491	0.0227309		1.111	0.824311	0.0147116
1.112	0.853117	0.0233327		1.112	0.82425	0.0147174
1.113	0.853815	0.0245248		1.113	0.824182	0.0147217
1.114	0.854263	0.02541		1.114	0.824114	0.0147184
1.115	0.854667	0.026262		1.115	0.82405	0.0147091
1.116	0.85501	0.02696		1.116	0.823992	0.014699
1.117	0.855603	0.0268691		1.117	0.823939	0.0146954
1.118	0.856055	0.0264632		1.118	0.823879	0.0147032
1.119	0.855639	0.0263247		1.119	0.82381	0.0147234
1.12	0.853969	0.0257787		1.12	0.823733	0.0147521
1.121	0.85275	0.024408		1.121	0.823653	0.0147864
1.122	0.852153	0.023536		1.122	0.823582	0.0148316
1.123	0.851729	0.0233102		1.123	0.823529	0.0148902
1.124	0.850741	0.0235948		1.124	0.823495	0.0149623
1.125	0.849542	0.024348		1.125	0.823466	0.0150446
1.126	0.848623	0.02486		1.126	0.823428	0.0151282
1.127	0.847816	0.0253543		1.127	0.823371	0.0152045
1.128	0.847247	0.0258479		1.128	0.823297	0.0152695
1.129	0.84761	0.0260474		1.129	0.823212	0.0153209
1.13	0.848869	0.0268858		1.13	0.823124	0.0153662
1.131	0.850204	0.0276933		1.131	0.823037	0.0154129
1.132	0.850821	0.0274948		1.132	0.822952	0.0154606
1.133	0.850882	0.0264644		1.133	0.822869	0.01551
1.134	0.85162	0.0255355		1.134	0.822792	0.0155611
1.135	0.852431	0.024791		1.135	0.822727	0.0156114
1.136	0.852427	0.0245738		1.136	0.822675	0.0156588
1.137	0.851483	0.0252708		1.137	0.822627	0.0157025
1.138	0.850192	0.0267433		1.138	0.822578	0.015745
1.139	0.848877	0.0286153		1.139	0.822523	0.015785
1.14	0.848514	0.0297572		1.14	0.822463	0.0158211
1.141	0.849026	0.0302298		1.141	0.822403	0.0158543
1.142	0.850035	0.0301304		1.142	0.822344	0.0158849
1.143	0.851374	0.0294331		1.143	0.822286	0.0159104
1.144	0.852891	0.0284554		1.144	0.822228	0.0159336
1.145	0.853557	0.027652		1.145	0.822168	0.0159548
1.146	0.854053	0.0271601		1.146	0.822109	0.0159759
1.147	0.854864	0.0273173		1.147	0.822057	0.0159948
1.148	0.856055	0.027413		1.148	0.822017	0.016004
1.149	0.856854	0.0271775		1.149	0.821993	0.0159972
1.15	0.85737	0.0275084		1.15	0.821977	0.0159717
1.151	0.856918	0.0283881		1.151	0.821954	0.0159275
1.152	0.855845	0.0287091		1.152	0.82192	0.0158689
1.153	0.854332	0.0285533		1.153	0.821876	0.0158037
1.154	0.852464	0.0283399		1.154	0.821827	0.0157413
1.155	0.850587	0.0279745		1.155	0.821784	0.0156869
1.156	0.849551	0.0280792		1.156	0.821753	0.0156457
1.157	0.848857	0.0286251		1.157	0.821735	0.0156184
1.158	0.848191	0.0288141		1.158	0.821724	0.0155994
1.159	0.848183	0.0286604		1.159	0.821711	0.015581
1.16	0.848441	0.0282926		1.16	0.821692	0.0155536
1.161	0.84855	0.0278978		1.161	0.821664	0.0155133
1.162	0.848768	0.0276303		1.162	0.821629	0.0154623
1.163	0.848514	0.0274214		1.163	0.821587	0.0154052
1.164	0.848425	0.0267321		1.164	0.821536	0.0153537
1.165	0.849111	0.0257216		1.165	0.821484	0.0153221
1.166	0.850301	0.0247282		1.166	0.821435	0.0153098
1.167	0.851039	0.0242393		1.167	0.821389	0.0153081
1.168	0.850717	0.0239031		1.168	0.821345	0.0153076
1.169	0.850333	0.0232595		1.169	0.821303	0.0153051
1.17	0.849797	0.0225863		1.17	0.821262	0.0153035
1.171	0.849066	0.0221671		1.171	0.821224	0.0153042
1.172	0.848647	0.0219645		1.172	0.821189	0.0153084
1.173	0.84878	0.0219966		1.173	0.821157	0.0153153
1.174	0.849308	0.0222173		1.174	0.821128	0.0153258
1.175	0.8502	0.0225177		1.175	0.821096	0.0153425
1.176	0.850656	0.0221834		1.176	0.821053	0.0153695
1.177	0.850119	0.0215558		1.177	0.820999	0.015409
1.178	0.849272	0.0213795		1.178	0.820938	0.015458
1.179	0.848126	0.0219858		1.179	0.820875	0.0155133
1.18	0.847307	0.0230022		1.18	0.820816	0.0155739
1.181	0.847327	0.0241984		1.181	0.82076	0.0156373
1.182	0.84761	0.025544		1.182	0.8207	0.0156977
1.183	0.847719	0.027338		1.183	0.820633	0.0157476
1.184	0.847828	0.028286		1.184	0.820561	0.0157828
1.185	0.848191	0.0281018		1.185	0.820491	0.0158006
1.186	0.849163	0.0277029		1.186	0.820426	0.0158059
1.187	0.850168	0.0278216		1.187	0.820365	0.015813
1.188	0.851524	0.0279115		1.188	0.8203	0.015838
1.189	0.853053	0.0285494		1.189	0.82023	0.0158877
1.19	0.854009	0.0292242		1.19	0.820156	0.0159507
1.191	0.854239	0.0298669		1.191	0.820085	0.0160039
1.192	0.854667	0.0301151		1.192	0.820027	0.0160324
1.193	0.854796	0.0297275		1.193	0.819986	0.0160365
1.194	0.854203	0.0290699		1.194	0.819956	0.0160288
1.195	0.853852	0.0280383		1.195	0.819924	0.0160254
1.196	0.853041	0.0275723		1.196	0.819879	0.0160322
1.197	0.851996	0.0269135		1.197	0.81982	0.0160401
1.198	0.850975	0.0270765		1.198	0.819758	0.0160387
1.199	0.850168	0.0265018		1.199	0.819704	0.0160252
1.2	0.849421	0.0250272		1.2	0.819661	0.0160057
1.201	0.848889	0.0239063		1.201	0.819622	0.0159914
1.202	0.848308	0.0240285		1.202	0.819579	0.0159874
1.203	0.84815	0.0244822		1.203	0.819531	0.0159888
1.204	0.848687	0.0244326		1.204	0.819481	0.0159855
1.205	0.849365	0.0241996		1.205	0.819435	0.0159707
1.206	0.849208	0.0244074		1.206	0.819397	0.0159482
1.207	0.849111	0.0242446		1.207	0.81937	0.0159309
1.208	0.84953	0.0239138		1.208	0.819349	0.0159231
1.209	0.849599	0.0234825		1.209	0.819328	0.0159217
1.21	0.849639	0.0230002		1.21	0.8193	0.0159162
1.211	0.849143	0.0231689		1.211	0.819264	0.0158998
1.212	0.848046	0.0240271		1.212	0.819225	0.0158766
1.213	0.846323	0.0253863		1.213	0.819184	0.0158559
1.214	0.845132	0.0268036		1.214	0.81914	0.015844
1.215	0.844814	0.028029		1.215	0.819092	0.015836
1.216	0.845459	0.028774		1.216	0.819045	0.0158193
1.217	0.846048	0.0287025		1.217	0.819003	0.0157854
1.218	0.847142	0.0280197		1.218	0.818968	0.0157405
1.219	0.848146	0.0278135		1.219	0.818939	0.0157024
1.22	0.848687	0.0281742		1.22	0.81891	0.0156869
1.221	0.848764	0.0286167		1.221	0.818869	0.0156943
1.222	0.848667	0.0289223		1.222	0.818813	0.0157124
1.223	0.848328	0.0289151		1.223	0.81875	0.0157291
1.224	0.847485	0.0288758		1.224	0.818693	0.0157393
1.225	0.846488	0.0290687		1.225	0.818656	0.0157462
1.226	0.846	0.0288882		1.226	0.818635	0.0157591
1.227	0.846056	0.0285002		1.227	0.818619	0.0157836
1.228	0.846262	0.0278006		1.228	0.818594	0.0158186
1.229	0.847364	0.026606		1.229	0.818557	0.0158534
1.23	0.84976	0.0259563		1.23	0.818517	0.0158801
1.231	0.852145	0.0257408		1.231	0.818484	0.0158987
1.232	0.854134	0.0260129		1.232	0.818464	0.0159139
1.233	0.854885	0.026712		1.233	0.818449	0.0159294
1.234	0.854683	0.0273323		1.234	0.818425	0.0159479
1.235	0.853892	0.0274467		1.235	0.818384	0.0159734
1.236	0.852698	0.0274947		1.236	0.818325	0.0160121
1.237	0.850955	0.0268433		1.237	0.818255	0.0160665
1.238	0.849349	0.0265162		1.238	0.818189	0.0161324
1.239	0.847618	0.0268644		1.239	0.818137	0.0162003
1.24	0.847017	0.027716		1.24	0.818099	0.0162589
1.241	0.8465	0.0282133		1.241	0.818071	0.0163002
1.242	0.846787	0.0287537		1.242	0.818044	0.016324
1.243	0.847787	0.0287611		1.243	0.818012	0.016342
1.244	0.848828	0.0285129		1.244	0.817973	0.0163657
1.245	0.848574	0.0282349		1.245	0.817924	0.0163944
1.246	0.847481	0.0281987		1.246	0.817863	0.0164176
1.247	0.845988	0.0286408		1.247	0.817792	0.0164298
1.248	0.844701	0.0290138		1.248	0.817719	0.0164325
1.249	0.843648	0.029396		1.249	0.817654	0.0164332
1.25	0.843075	0.0298679		1.25	0.817601	0.0164383
1.251	0.843248	0.0300133		1.251	0.817557	0.016452
1.252	0.843583	0.0293781		1.252	0.817512	0.0164703
1.253	0.843833	0.0281749		1.253	0.817459	0.0164847
1.254	0.843845	0.0275368		1.254	0.817396	0.0164848
1.255	0.843987	0.0277424		1.255	0.817331	0.0164688
1.256	0.845132	0.0279996		1.256	0.817271	0.0164471
1.257	0.846847	0.0276112		1.257	0.817217	0.0164262
1.258	0.847925	0.0265553		1.258	0.817167	0.0164054
1.259	0.848933	0.0253956		1.259	0.817112	0.0163811
1.26	0.849288	0.0253037		1.26	0.817046	0.0163486
1.261	0.849163	0.0264662		1.261	0.816973	0.0163082
1.262	0.848974	0.0281832		1.262	0.816905	0.0162658
1.263	0.84857	0.0294983		1.263	0.816852	0.0162286
1.264	0.847747	0.0302176		1.264	0.816815	0.0161967
1.265	0.84696	0.0304332		1.265	0.816786	0.0161641
1.266	0.845935	0.0299664		1.266	0.816753	0.0161238
1.267	0.84437	0.0293076		1.267	0.816707	0.0160769
1.268	0.842131	0.0289161		1.268	0.81665	0.0160354
1.269	0.840133	0.0286391		1.269	0.816589	0.0160163
1.27	0.838632	0.0282598		1.27	0.816534	0.016028
1.271	0.837426	0.0277452		1.271	0.816488	0.0160636
1.272	0.836821	0.0276797		1.272	0.81645	0.0161001
1.273	0.836474	0.027689		1.273	0.816422	0.0161208
1.274	0.837224	0.0268592		1.274	0.816405	0.01612
1.275	0.839306	0.0260503		1.275	0.816393	0.016107
1.276	0.841622	0.0256935		1.276	0.816371	0.0161017
1.277	0.843301	0.0259799		1.277	0.816331	0.0161184
1.278	0.844212	0.0266281		1.278	0.816269	0.0161562
1.279	0.844471	0.0269269		1.279	0.816196	0.0162007
1.28	0.844725	0.0267013		1.28	0.816124	0.0162358
1.281	0.844995	0.0263491		1.281	0.816067	0.0162599
1.282	0.845253	0.0262625		1.282	0.816028	0.0162825
1.283	0.84529	0.0261008		1.283	0.816	0.0163135
1.284	0.846428	0.025939		1.284	0.81597	0.0163575
1.285	0.847852	0.0256497		1.285	0.815931	0.0164099
1.286	0.849006	0.0254282		1.286	0.81589	0.0164612
1.287	0.850523	0.0258751		1.287	0.815857	0.0165022
1.288	0.851762	0.026417		1.288	0.81584	0.0165313
1.289	0.851959	0.026521		1.289	0.815835	0.0165491
1.29	0.851971	0.0259466		1.29	0.815833	0.01656
1.291	0.85204	0.0251206		1.291	0.815821	0.0165647
1.292	0.852339	0.0244697		1.292	0.815798	0.0165664
1.293	0.852189	0.0242262		1.293	0.81577	0.0165688
1.294	0.851043	0.0245461		1.294	0.815746	0.016574
1.295	0.849672	0.0248684		1.295	0.815724	0.0165761
1.296	0.848752	0.0246544		1.296	0.815701	0.0165679
1.297	0.848328	0.0249166		1.297	0.815667	0.0165437
1.298	0.847985	0.0252164		1.298	0.815618	0.0165048
1.299	0.847981	0.0252497		1.299	0.815564	0.01646
1.3	0.848163	0.0255548		1.3	0.81551	0.0164252
1.301	0.848574	0.0255393		1.301	0.815461	0.0164122
1.302	0.848905	0.0254619		1.302	0.815412	0.0164236
1.303	0.849216	0.0254937		1.303	0.815364	0.0164515
1.304	0.848937	0.0254905		1.304	0.815318	0.0164807
1.305	0.848271	0.0254011		1.305	0.815279	0.0165005
1.306	0.847327	0.0258077		1.306	0.815252	0.0165069
1.307	0.845843	0.0267505		1.307	0.815236	0.016504
1.308	0.843797	0.0277221		1.308	0.815219	0.0164973
1.309	0.841392	0.0279862		1.309	0.815187	0.016491
1.31	0.840222	0.0275563		1.31	0.815135	0.0164891
1.311	0.839435	0.0267956		1.311	0.815071	0.016492
1.312	0.838774	0.0260411		1.312	0.815008	0.0164958
1.313	0.838233	0.0253238		1.313	0.814959	0.0164978
1.314	0.837285	0.0251897		1.314	0.814927	0.0164938
1.315	0.837055	0.0250382		1.315	0.814905	0.0164831
1.316	0.837644	0.0250019		1.316	0.814878	0.0164739
1.317	0.83837	0.024875		1.317	0.81484	0.0164747
1.318	0.839419	0.0241811		1.318	0.814792	0.0164879
1.319	0.839806	0.0231798		1.319	0.814743	0.0165082
1.32	0.839976	0.022128		1.32	0.814702	0.0165288
1.321	0.840287	0.021618		1.321	0.81467	0.0165428
1.322	0.840448	0.0214082		1.322	0.814638	0.0165508
1.323	0.841852	0.0219588		1.323	0.814595	0.0165571
1.324	0.844313	0.0225319		1.324	0.814537	0.0165701
1.325	0.846835	0.022365		1.325	0.814471	0.0165953
1.326	0.847977	0.0220519		1.326	0.814405	0.0166271
1.327	0.848594	0.0223817		1.327	0.814346	0.0166552
1.328	0.848102	0.0235603		1.328	0.814287	0.0166728
1.329	0.847013	0.0244424		1.329	0.814226	0.0166815
1.33	0.845871	0.0250533		1.33	0.814164	0.0166828
1.331	0.844729	0.0255985		1.331	0.814106	0.0166836
1.332	0.843623	0.0259033		1.332	0.814061	0.0166904
1.333	0.842712	0.0260879		1.333	0.814024	0.0167034
1.334	0.842691	0.0258278		1.334	0.813986	0.0167173
1.335	0.843127	0.0249854		1.335	0.813938	0.0167252
1.336	0.843886	0.0244162		1.336	0.813883	0.0167268
1.337	0.845036	0.0240039		1.337	0.813833	0.0167281
1.338	0.845681	0.0240405		1.338	0.813795	0.0167335
1.339	0.846323	0.0243119		1.339	0.813767	0.0167366
1.34	0.847021	0.0241299		1.34	0.813737	0.016732
1.341	0.847029	0.0242069		1.341	0.813692	0.0167177
1.342	0.846662	0.0244322		1.342	0.813628	0.0166909
1.343	0.847097	0.0243875		1.343	0.813556	0.01666
1.344	0.847961	0.0245822		1.344	0.813492	0.0166375
1.345	0.848905	0.0246523		1.345	0.813443	0.016632
1.346	0.849728	0.0243301		1.346	0.813404	0.0166404
1.347	0.84953	0.0242578		1.347	0.813369	0.0166539
1.348	0.848752	0.0248635		1.348	0.813334	0.0166619
1.349	0.848598	0.0263001		1.349	0.813301	0.0166594
1.35	0.848792	0.0281974		1.35	0.813276	0.0166491
1.351	0.848986	0.0291868		1.351	0.813263	0.0166409
1.352	0.849082	0.0295114		1.352	0.813258	0.0166432
1.353	0.848352	0.0297662		1.353	0.813248	0.0166557
1.354	0.846944	0.0295292		1.354	0.813227	0.0166734
1.355	0.844967	0.0290471		1.355	0.8132	0.0166897
1.356	0.842768	0.0292111		1.356	0.813176	0.0167034
1.357	0.841098	0.0289145		1.357	0.813157	0.0167213
1.358	0.840388	0.0281652		1.358	0.813136	0.0167461
1.359	0.839928	0.0271944		1.359	0.813102	0.0167724
1.36	0.840206	0.0261778		1.36	0.81305	0.0167925
1.361	0.840428	0.0257926		1.361	0.812988	0.0168025
1.362	0.8405	0.0261337		1.362	0.81293	0.0167998
1.363	0.84044	0.0265411		1.363	0.812891	0.0167899
1.364	0.84027	0.0268224		1.364	0.81287	0.016779
1.365	0.841178	0.0266843		1.365	0.812857	0.0167739
1.366	0.842683	0.0267392		1.366	0.812841	0.0167725
1.367	0.844208	0.0273565		1.367	0.812818	0.0167698
1.368	0.845758	0.0281587		1.368	0.812792	0.0167661
1.369	0.846553	0.0296649		1.369	0.812776	0.0167673
1.37	0.847045	0.0309001		1.37	0.812771	0.0167788
1.371	0.847795	0.0311438		1.371	0.812774	0.0168005
1.372	0.848054	0.0304993		1.372	0.81277	0.0168249
1.373	0.848203	0.0294469		1.373	0.812752	0.0168431
1.374	0.847799	0.0289825		1.374	0.812719	0.0168449
1.375	0.847973	0.029222		1.375	0.812678	0.0168305
1.376	0.848187	0.0299971		1.376	0.812636	0.0168106
1.377	0.848227	0.0312278		1.377	0.812593	0.0167959
1.378	0.848239	0.0323603		1.378	0.812545	0.0167956
1.379	0.847965	0.0325101		1.379	0.812493	0.0168093
1.38	0.846956	0.0321876		1.38	0.812438	0.0168287
1.381	0.845851	0.0319828		1.381	0.812384	0.0168413
1.382	0.844672	0.0319517		1.382	0.812335	0.0168438
1.383	0.843083	0.0313291		1.383	0.812295	0.016841
1.384	0.842014	0.0308091		1.384	0.812258	0.0168406
1.385	0.842284	0.0310243		1.385	0.812219	0.0168454
1.386	0.843547	0.0309636		1.386	0.812175	0.0168538
1.387	0.843732	0.0310863		1.387	0.812132	0.016864
1.388	0.842925	0.0309611		1.388	0.812092	0.0168751
1.389	0.841913	0.0306974		1.389	0.812053	0.0168903
1.39	0.84134	0.0303265		1.39	0.812009	0.0169081
1.391	0.84134	0.0299609		1.391	0.811954	0.0169259
1.392	0.841449	0.029958		1.392	0.811893	0.01694
1.393	0.84119	0.0298824		1.393	0.811833	0.0169446
1.394	0.839932	0.0293203		1.394	0.811784	0.0169415
1.395	0.838366	0.0283198		1.395	0.811746	0.0169371
1.396	0.837434	0.0276072		1.396	0.811709	0.0169374
1.397	0.836974	0.0278983		1.397	0.81166	0.0169438
1.398	0.837386	0.0280747		1.398	0.8116	0.0169539
1.399	0.838051	0.027785		1.399	0.811538	0.0169639
1.4	0.83881	0.0268891		1.4	0.811482	0.0169732
1.401	0.840158	0.0253387		1.401	0.811432	0.0169847
1.402	0.841965	0.0241447		1.402	0.811382	0.0169956
1.403	0.843825	0.022944		1.403	0.811327	0.0170007
1.404	0.844842	0.0225884		1.404	0.811265	0.0169986
1.405	0.845011	0.0227381		1.405	0.8112	0.0169907
1.406	0.845044	0.0231684		1.406	0.811143	0.0169819
1.407	0.845096	0.0239974		1.407	0.8111	0.0169802
1.408	0.844854	0.0253075		1.408	0.811065	0.0169844
1.409	0.844511	0.0264866		1.409	0.811029	0.0169863
1.41	0.844212	0.0277481		1.41	0.810984	0.0169758
1.411	0.843934	0.0286656		1.411	0.810935	0.0169476
1.412	0.843458	0.0286889		1.412	0.810889	0.0169071
1.413	0.842365	0.0276788		1.413	0.810853	0.0168708
1.414	0.840549	0.0265511		1.414	0.810826	0.0168529
1.415	0.838439	0.0254913		1.415	0.810799	0.016856
1.416	0.836732	0.0255306		1.416	0.810765	0.0168689
1.417	0.836905	0.0258114		1.417	0.810721	0.0168783
1.418	0.838035	0.0263539		1.418	0.810676	0.0168752
1.419	0.83931	0.0267383		1.419	0.810639	0.0168576
1.42	0.840339	0.0271397		1.42	0.81061	0.0168344
1.421	0.841162	0.0274602		1.421	0.810584	0.0168148
1.422	0.841186	0.0269882		1.422	0.810557	0.0168069
1.423	0.840852	0.0267304		1.423	0.810526	0.01681
1.424	0.840662	0.0264931		1.424	0.810495	0.016823
1.425	0.841146	0.0264774		1.425	0.81047	0.0168437
1.426	0.841884	0.0278533		1.426	0.810458	0.0168701
1.427	0.842853	0.0300746		1.427	0.810459	0.0168977
1.428	0.843813	0.0320031		1.428	0.810468	0.0169245
1.429	0.844257	0.0329901		1.429	0.810475	0.0169524
1.43	0.843648	0.0333815		1.43	0.810475	0.0169844
1.431	0.842445	0.0330937		1.431	0.810466	0.0170253
1.432	0.841166	0.0325476		1.432	0.810451	0.017074
1.433	0.840444	0.0318991		1.433	0.810434	0.017123
1.434	0.840121	0.0314523		1.434	0.810417	0.0171639
1.435	0.840198	0.0313095		1.435	0.810399	0.017194
1.436	0.840343	0.0319273		1.436	0.810379	0.0172163
1.437	0.839863	0.0326325		1.437	0.810359	0.0172443
1.438	0.839698	0.0335987		1.438	0.810344	0.0172887
1.439	0.84002	0.0340252		1.439	0.81033	0.0173504
1.44	0.840238	0.0339189		1.44	0.810314	0.0174149
1.441	0.840311	0.0327481		1.441	0.810289	0.017467
1.442	0.840646	0.0310039		1.442	0.81026	0.017494
1.443	0.840819	0.0288279		1.443	0.810229	0.0174963
1.444	0.840969	0.0265259		1.444	0.810196	0.0174831
1.445	0.840779	0.0248522		1.445	0.810167	0.0174661
1.446	0.840275	0.0241613		1.446	0.810142	0.0174566
1.447	0.839597	0.0242758		1.447	0.810121	0.0174617
1.448	0.838717	0.0245754		1.448	0.810103	0.0174825
1.449	0.837902	0.0245289		1.449	0.810085	0.0175158
1.45	0.837519	0.0243488		1.45	0.81006	0.0175541
1.451	0.837103	0.0234383		1.451	0.810024	0.0175886
1.452	0.836845	0.0222358		1.452	0.809974	0.0176149
1.453	0.837148	0.0216996		1.453	0.809915	0.0176282
1.454	0.837999	0.0221305		1.454	0.809851	0.0176271
1.455	0.838798	0.0225132		1.455	0.80978	0.0176145
1.456	0.838826	0.0226048		1.456	0.809704	0.0175991
1.457	0.838261	0.0231675		1.457	0.809624	0.0175877
1.458	0.837696	0.0236305		1.458	0.809538	0.0175822
1.459	0.837309	0.023379		1.459	0.809451	0.0175816
1.46	0.837414	0.0230551		1.46	0.809372	0.0175747
1.461	0.837797	0.0230508		1.461	0.809305	0.0175528
1.462	0.83833	0.0237149		1.462	0.809248	0.0175137
1.463	0.838378	0.0244818		1.463	0.809198	0.017466
1.464	0.838423	0.0257807		1.464	0.809145	0.0174195
1.465	0.837955	0.0274787		1.465	0.809086	0.017376
1.466	0.837152	0.0292598		1.466	0.809019	0.0173314
1.467	0.836038	0.0303116		1.467	0.808949	0.0172806
1.468	0.83578	0.03101		1.468	0.808879	0.0172202
1.469	0.835764	0.0314303		1.469	0.808814	0.0171561
1.47	0.836312	0.0315137		1.47	0.808755	0.0171009
1.471	0.837006	0.0317185		1.471	0.808701	0.0170651
1.472	0.83668	0.0324859		1.472	0.808648	0.0170528
1.473	0.835957	0.0335484		1.473	0.808596	0.0170532
1.474	0.83561	0.0347308		1.474	0.80854	0.017046
1.475	0.835909	0.0352885		1.475	0.808477	0.0170195
1.476	0.837014	0.0352514		1.476	0.808408	0.0169773
1.477	0.83864	0.0341213		1.477	0.808342	0.0169316
1.478	0.839447	0.0327061		1.478	0.808284	0.0168929
1.479	0.839173	0.031324		1.479	0.80824	0.0168704
1.48	0.838693	0.0301372		1.48	0.808214	0.0168674
1.481	0.83764	0.0288922		1.481	0.808202	0.0168785
1.482	0.83647	0.027988		1.482	0.808195	0.0168971
1.483	0.835949	0.0274059		1.483	0.808191	0.016917
1.484	0.836103	0.0268722		1.484	0.808185	0.0169357
1.485	0.836881	0.0269306		1.485	0.80818	0.0169542
1.486	0.837838	0.0269417		1.486	0.808173	0.0169755
1.487	0.838285	0.0271051		1.487	0.808161	0.0170002
1.488	0.838443	0.0278278		1.488	0.808145	0.0170302
1.489	0.838221	0.0294224		1.489	0.808128	0.0170659
1.49	0.83814	0.030968		1.49	0.808111	0.0171054
1.491	0.838297	0.031032		1.491	0.808096	0.0171443
1.492	0.838665	0.0294808		1.492	0.808084	0.0171811
1.493	0.839052	0.0280036		1.493	0.808077	0.0172166
1.494	0.839359	0.0269213		1.494	0.808072	0.0172533
1.495	0.839185	0.0266324		1.495	0.808069	0.017294
1.496	0.83904	0.0267563		1.496	0.808071	0.0173412
1.497	0.839044	0.0277192		1.497	0.808078	0.0173954
1.498	0.839371	0.0280792		1.498	0.808084	0.0174539
1.499	0.83948	0.0273569		1.499	0.808084	0.0175119
1.5	0.839806	0.0262601		1.5	0.80807	0.0175674
1.501	0.839415	0.0253585		1.501	0.808043	0.0176215
1.502	0.838923	0.0243502		1.502	0.80801	0.0176757
1.503	0.838846	0.0243895		1.503	0.807982	0.0177305
1.504	0.839008	0.0251306		1.504	0.807963	0.0177856
1.505	0.839197	0.0256673		1.505	0.807955	0.0178376
1.506	0.839044	0.0258153		1.506	0.80795	0.0178818
1.507	0.839076	0.0259497		1.507	0.807939	0.0179136
1.508	0.839286	0.0263344		1.508	0.807918	0.0179333
1.509	0.839492	0.0262505		1.509	0.80789	0.0179451
1.51	0.839847	0.0254984		1.51	0.807856	0.0179539
1.511	0.840266	0.023805		1.511	0.807818	0.0179618
1.512	0.841606	0.0214996		1.512	0.807773	0.0179651
1.513	0.843547	0.0196988		1.513	0.80772	0.0179635
1.514	0.843978	0.0187187		1.514	0.807659	0.0179581
1.515	0.843188	0.0191385		1.515	0.807592	0.0179503
1.516	0.841675	0.0204309		1.516	0.807519	0.0179409
1.517	0.839742	0.0218098		1.517	0.807446	0.0179279
1.518	0.837862	0.0228589		1.518	0.807378	0.0179112
1.519	0.836385	0.0236891		1.519	0.807311	0.0178902
1.52	0.835699	0.0246879		1.52	0.807241	0.0178665
1.521	0.835477	0.0257969		1.521	0.807164	0.0178425
1.522	0.835969	0.0267549		1.522	0.807078	0.0178156
1.523	0.835881	0.0281551		1.523	0.80699	0.0177835
1.524	0.835279	0.0287962		1.524	0.806909	0.0177421
1.525	0.834452	0.0285214		1.525	0.806842	0.0176868
1.526	0.834598	0.0271174		1.526	0.806793	0.0176205
1.527	0.834807	0.0256891		1.527	0.80676	0.0175532
1.528	0.835336	0.0260247		1.528	0.806732	0.0174952
1.529	0.835949	0.0275629		1.529	0.806699	0.0174519
1.53	0.836849	0.0296229		1.53	0.806654	0.0174269
1.531	0.837107	0.0305644		1.531	0.806602	0.0174146
1.532	0.837386	0.0305079		1.532	0.806554	0.0174101
1.533	0.837519	0.0300751		1.533	0.806516	0.0174079
1.534	0.837374	0.0293288		1.534	0.806489	0.0174041
1.535	0.837369	0.0284016		1.535	0.806466	0.0173991
1.536	0.837055	0.0280377		1.536	0.806439	0.0173947
1.537	0.837277	0.0281351		1.537	0.806412	0.0173917
1.538	0.837825	0.0285304		1.538	0.806397	0.0173893
1.539	0.838479	0.0288268		1.539	0.806401	0.0173843
1.54	0.838511	0.0288231		1.54	0.806422	0.0173736
1.541	0.837914	0.0290434		1.541	0.80645	0.0173611
1.542	0.837172	0.0295543		1.542	0.80647	0.0173505
1.543	0.836889	0.0306432		1.543	0.806472	0.0173477
1.544	0.836728	0.0314885		1.544	0.806461	0.0173535
1.545	0.836579	0.0316732		1.545	0.806443	0.0173659
1.546	0.837111	0.0320036		1.546	0.806425	0.0173829
1.547	0.837902	0.0323066		1.547	0.806412	0.0174029
1.548	0.838378	0.0326366		1.548	0.806404	0.0174275
1.549	0.837862	0.032982		1.549	0.806399	0.0174585
1.55	0.837127	0.0327209		1.55	0.806399	0.0174966
1.551	0.836421	0.0317055		1.551	0.806403	0.0175402
1.552	0.836502	0.0302669		1.552	0.806407	0.0175829
1.553	0.83747	0.0294702		1.553	0.806405	0.0176192
1.554	0.838951	0.0296107		1.554	0.806395	0.0176465
1.555	0.839581	0.0298113		1.555	0.80638	0.0176697
1.556	0.839536	0.0292269		1.556	0.806366	0.0176935
1.557	0.839181	0.028433		1.557	0.806357	0.0177221
1.558	0.838862	0.0279344		1.558	0.80635	0.0177557
1.559	0.839363	0.0269912		1.559	0.806339	0.0177924
1.56	0.839899	0.0257272		1.56	0.80632	0.0178293
1.561	0.840585	0.024474		1.561	0.806294	0.0178665
1.562	0.841513	0.0231523		1.562	0.806267	0.0179059
1.563	0.842219	0.0226647		1.563	0.80624	0.0179522
1.564	0.842183	0.0238317		1.564	0.806211	0.0180028
1.565	0.841695	0.0257808		1.565	0.806167	0.0180505
1.566	0.84042	0.0271423		1.566	0.806099	0.0180894
1.567	0.839318	0.0279056		1.567	0.806008	0.0181189
1.568	0.838596	0.0275477		1.568	0.80591	0.0181413
1.569	0.838604	0.026806		1.569	0.805818	0.0181623
1.57	0.83887	0.0263264		1.57	0.805738	0.018185
1.571	0.838265	0.0260807		1.571	0.805667	0.0182076
1.572	0.836865	0.0274249		1.572	0.805603	0.0182252
1.573	0.835219	0.0294575		1.573	0.805541	0.0182337
1.574	0.83308	0.0311627		1.574	0.805481	0.0182337
1.575	0.83089	0.032053		1.575	0.805425	0.0182297
1.576	0.829013	0.0328411		1.576	0.805368	0.0182241
1.577	0.828404	0.0328048		1.577	0.805304	0.0182148
1.578	0.828602	0.0328334		1.578	0.805224	0.0181996
1.579	0.829453	0.0331719		1.579	0.805129	0.0181777
1.58	0.830212	0.0331866		1.58	0.80503	0.0181512
1.581	0.830974	0.032138		1.581	0.80494	0.0181241
1.582	0.830801	0.0306449		1.582	0.804869	0.0181014
1.583	0.830418	0.0295465		1.583	0.80482	0.0180868
1.584	0.83003	0.0294246		1.584	0.804788	0.0180738
1.585	0.830522	0.0296465		1.585	0.804763	0.0180511
1.586	0.831717	0.029341		1.586	0.804736	0.0180117
1.587	0.833028	0.0286913		1.587	0.804704	0.0179562
1.588	0.834085	0.028664		1.588	0.804668	0.017894
1.589	0.834569	0.028745		1.589	0.80463	0.0178329
1.59	0.835328	0.0285203		1.59	0.804594	0.0177806
1.591	0.83576	0.0276915		1.591	0.80456	0.0177415
1.592	0.835667	0.0267553		1.592	0.804527	0.0177149
1.593	0.834715	0.025467		1.593	0.804493	0.0176942
1.594	0.834707	0.0247732		1.594	0.804461	0.0176729
1.595	0.835505	0.0249024		1.595	0.804435	0.0176544
1.596	0.836365	0.0261927		1.596	0.804418	0.0176436
1.597	0.836433	0.0278716		1.597	0.804406	0.0176442
1.598	0.836421	0.0295441		1.598	0.804397	0.0176586
1.599	0.83624	0.030704		1.599	0.804389	0.0176809
1.6	0.835921	0.0309122		1.6	0.804382	0.0177011
1.601	0.836482	0.0301689		1.601	0.804383	0.0177118
1.602	0.837575	0.0298152		1.602	0.804395	0.0177101
1.603	0.838144	0.0298553		1.603	0.804422	0.0176971
1.604	0.838176	0.0296868		1.604	0.804459	0.0176804
1.605	0.837446	0.0303135		1.605	0.8045	0.0176699
1.606	0.836825	0.0312653		1.606	0.804538	0.017672
1.607	0.835457	0.0323266		1.607	0.804565	0.0176876
1.608	0.833827	0.0334696		1.608	0.804578	0.0177103
1.609	0.832649	0.0339675		1.609	0.804578	0.0177277
1.61	0.831136	0.0343875		1.61	0.804571	0.0177395
1.611	0.830349	0.034177		1.611	0.804563	0.017752
1.612	0.830724	0.0337201		1.612	0.80455	0.0177723
1.613	0.832104	0.0326663		1.613	0.804529	0.0178036
1.614	0.833544	0.0317013		1.614	0.804498	0.0178452
1.615	0.835142	0.0316524		1.615	0.804459	0.0178901
1.616	0.836224	0.0314946		1.616	0.804418	0.0179299
1.617	0.836111	0.0313497		1.617	0.804381	0.0179613
1.618	0.836006	0.0308199		1.618	0.804353	0.0179861
1.619	0.835614	0.0298126		1.619	0.804336	0.0180099
1.62	0.834924	0.0286493		1.62	0.80432	0.0180372
1.621	0.834267	0.0281526		1.621	0.80429	0.01807
1.622	0.834101	0.0278383		1.622	0.804239	0.0181084
1.623	0.833908	0.0272194		1.623	0.804172	0.0181536
1.624	0.833319	0.026369		1.624	0.804104	0.0182061
1.625	0.832972	0.0260756		1.625	0.804048	0.0182634
1.626	0.832455	0.0263267		1.626	0.804008	0.0183182
1.627	0.831842	0.0268052		1.627	0.803979	0.0183635
1.628	0.831341	0.0265769		1.628	0.803947	0.0183986
1.629	0.8307	0.0260187		1.629	0.803903	0.0184297
1.63	0.830131	0.0255954		1.63	0.803846	0.0184649
1.631	0.829711	0.0250592		1.631	0.803787	0.0185074
1.632	0.829017	0.0246005		1.632	0.803732	0.0185493
1.633	0.828174	0.0247317		1.633	0.803687	0.0185757
1.634	0.828283	0.0251235		1.634	0.803648	0.0185762
1.635	0.829344	0.0253138		1.635	0.803607	0.0185554
1.636	0.830797	0.0256635		1.636	0.80356	0.0185296
1.637	0.831971	0.0256605		1.637	0.803507	0.0185166
1.638	0.832213	0.0252685		1.638	0.803453	0.0185227
1.639	0.831539	0.0250891		1.639	0.803401	0.0185391
1.64	0.83053	0.0253463		1.64	0.803352	0.0185478
1.641	0.829877	0.0255317		1.641	0.803304	0.0185344
1.642	0.830071	0.0253427		1.642	0.803256	0.0184945
1.643	0.83122	0.0250121		1.643	0.803218	0.0184347
1.644	0.832322	0.0253627		1.644	0.803192	0.018372
1.645	0.832746	0.0259497		1.645	0.80318	0.0183209
1.646	0.832863	0.0266085		1.646	0.803172	0.0182821
1.647	0.832592	0.0270694		1.647	0.80316	0.0182526
1.648	0.832201	0.0273537		1.648	0.803142	0.0182276
1.649	0.831995	0.0275766		1.649	0.80312	0.0181988
1.65	0.831543	0.0276274		1.65	0.803103	0.0181608
1.651	0.831765	0.0275415		1.651	0.803097	0.0181119
1.652	0.832729	0.0273325		1.652	0.803101	0.0180533
1.653	0.833891	0.0266225		1.653	0.803109	0.0179905
1.654	0.834347	0.0254912		1.654	0.803108	0.0179346
1.655	0.835066	0.0245354		1.655	0.803095	0.0178981
1.656	0.836264	0.0243601		1.656	0.803072	0.0178822
1.657	0.836425	0.0241242		1.657	0.803043	0.0178783
1.658	0.836054	0.0241257		1.658	0.80301	0.0178706
1.659	0.835643	0.0238033		1.659	0.802976	0.0178537
1.66	0.835288	0.0236484		1.66	0.802936	0.0178309
1.661	0.834735	0.0233586		1.661	0.802892	0.0178137
1.662	0.834174	0.0235152		1.662	0.802847	0.0178156
1.663	0.833597	0.0241801		1.663	0.802808	0.0178405
1.664	0.833528	0.0249026		1.664	0.802779	0.0178773
1.665	0.833633	0.0260787		1.665	0.802765	0.017911
1.666	0.834097	0.0270848		1.666	0.802758	0.0179295
1.667	0.834513	0.0274631		1.667	0.802755	0.0179362
1.668	0.834783	0.0269652		1.668	0.802749	0.0179436
1.669	0.835477	0.025681		1.669	0.802737	0.0179658
1.67	0.83668	0.0248027		1.67	0.802714	0.0180078
1.671	0.837535	0.0243668		1.671	0.802679	0.018066
1.672	0.837269	0.0242466		1.672	0.802634	0.0181332
1.673	0.835747	0.024495		1.673	0.802582	0.0181981
1.674	0.834384	0.0247594		1.674	0.802528	0.0182558
1.675	0.834121	0.0251893		1.675	0.802482	0.0183076
1.676	0.834642	0.0258532		1.676	0.802444	0.0183526
1.677	0.835138	0.0263786		1.677	0.802412	0.0183912
1.678	0.835029	0.0267641		1.678	0.802375	0.0184242
1.679	0.834912	0.0266468		1.679	0.802327	0.0184571
1.68	0.834702	0.0262046		1.68	0.802262	0.0184951
1.681	0.834134	0.0255031		1.681	0.802188	0.0185363
1.682	0.833355	0.0252501		1.682	0.802118	0.0185767
1.683	0.832943	0.0255014		1.683	0.802061	0.0186085
1.684	0.832479	0.0263187		1.684	0.802019	0.0186303
1.685	0.831818	0.0268473		1.685	0.801991	0.018649
1.686	0.830849	0.0269432		1.686	0.801969	0.0186707
1.687	0.830131	0.0268254		1.687	0.801946	0.0186949
1.688	0.829615	0.0267556		1.688	0.801922	0.0187161
1.689	0.829235	0.0264064		1.689	0.8019	0.0187262
1.69	0.829288	0.0265558		1.69	0.801875	0.0187196
1.691	0.829461	0.025988		1.691	0.801846	0.0187015
1.692	0.829122	0.02598		1.692	0.801812	0.0186844
1.693	0.829026	0.0258467		1.693	0.801777	0.018677
1.694	0.828929	0.0261819		1.694	0.801739	0.0186767
1.695	0.829155	0.0267746		1.695	0.801699	0.0186718
1.696	0.829792	0.0275562		1.696	0.801657	0.0186479
1.697	0.830099	0.028697		1.697	0.801611	0.0186044
1.698	0.829732	0.0296097		1.698	0.801565	0.018551
1.699	0.829312	0.0304056		1.699	0.801526	0.0185021
1.7	0.828416	0.0303958		1.7	0.801498	0.0184674
1.701	0.827629	0.029682		1.701	0.801483	0.0184469
1.702	0.826794	0.0295913		1.702	0.801474	0.0184293
1.703	0.82579	0.029676		1.703	0.80146	0.0184062
1.704	0.825047	0.0296143		1.704	0.801431	0.0183757
1.705	0.824732	0.0298357		1.705	0.801383	0.0183454
1.706	0.82487	0.0305233		1.706	0.801324	0.0183203
1.707	0.824664	0.0315177		1.707	0.801266	0.0183017
1.708	0.824333	0.0327296		1.708	0.801223	0.0182849
1.709	0.824377	0.0331795		1.709	0.801198	0.018265
1.71	0.825447	0.0335791		1.71	0.80119	0.0182409
1.711	0.826322	0.0342928		1.711	0.801189	0.0182182
1.712	0.827593	0.0350218		1.712	0.801188	0.0182016
1.713	0.829175	0.035347		1.713	0.801184	0.0181936
1.714	0.829425	0.0347678		1.714	0.801175	0.0181915
1.715	0.829433	0.033169		1.715	0.801165	0.0181916
1.716	0.8289	0.031729		1.716	0.801153	0.018191
1.717	0.828868	0.0302776		1.717	0.801137	0.0181908
1.718	0.829247	0.0288849		1.718	0.801115	0.0181968
1.719	0.830603	0.0278179		1.719	0.801089	0.0182126
1.72	0.83214	0.0269976		1.72	0.801062	0.0182378
1.721	0.833302	0.0259404		1.721	0.801035	0.0182645
1.722	0.833835	0.0250659		1.722	0.801011	0.0182881
1.723	0.833883	0.0251126		1.723	0.800993	0.0183069
1.724	0.833161	0.0252569		1.724	0.800981	0.0183234
1.725	0.832205	0.0252915		1.725	0.800973	0.0183442
1.726	0.831588	0.0247782		1.726	0.800966	0.0183745
1.727	0.832193	0.0238455		1.727	0.800959	0.018416
1.728	0.833165	0.0225214		1.728	0.800949	0.0184648
1.729	0.833734	0.0217282		1.729	0.800932	0.018514
1.73	0.833645	0.0219464		1.73	0.800911	0.0185565
1.731	0.833682	0.0229205		1.731	0.800893	0.0185888
1.732	0.83417	0.0239057		1.732	0.800883	0.0186085
1.733	0.834279	0.0244855		1.733	0.800878	0.0186201
1.734	0.833912	0.0249031		1.734	0.800869	0.0186331
1.735	0.833565	0.0252881		1.735	0.800851	0.0186562
1.736	0.83344	0.0256548		1.736	0.800822	0.0186912
1.737	0.833448	0.0258164		1.737	0.800782	0.0187311
1.738	0.833512	0.0264063		1.738	0.800734	0.0187614
1.739	0.833109	0.0273778		1.739	0.800687	0.0187723
1.74	0.831749	0.0286815		1.74	0.800646	0.0187665
1.741	0.829804	0.0293787		1.741	0.800612	0.0187574
1.742	0.827916	0.0295305		1.742	0.800583	0.018759
1.743	0.826629	0.0297951		1.743	0.800556	0.0187742
1.744	0.826423	0.0301744		1.744	0.800529	0.0187936
1.745	0.826681	0.0297127		1.745	0.800508	0.0188018
1.746	0.827331	0.0294102		1.746	0.800492	0.0187915
1.747	0.827541	0.0294102		1.747	0.800477	0.018771
1.748	0.826931	0.0301617		1.748	0.800454	0.0187554
1.749	0.825677	0.0307212		1.749	0.800415	0.0187549
1.75	0.824353	0.0311103		1.75	0.800364	0.0187686
1.751	0.823792	0.031329		1.751	0.800307	0.0187872
1.752	0.823619	0.03088		1.752	0.800255	0.0187984
1.753	0.823768	0.0298075		1.753	0.800215	0.0187936
1.754	0.824091	0.0286163		1.754	0.800182	0.0187745
1.755	0.823486	0.0278627		1.755	0.800154	0.0187489
1.756	0.82307	0.0275036		1.756	0.800128	0.0187276
1.757	0.822949	0.0273138		1.757	0.800104	0.0187182
1.758	0.822768	0.0275135		1.758	0.800083	0.0187231
1.759	0.82234	0.0275611		1.759	0.800066	0.0187386
1.76	0.822247	0.0269282		1.76	0.800046	0.0187537
1.761	0.822061	0.0259959		1.761	0.800019	0.0187563
1.762	0.821674	0.0253594		1.762	0.799986	0.0187417
1.763	0.821146	0.0253501		1.763	0.799955	0.0187125
1.764	0.820552	0.025911		1.764	0.799933	0.0186797
1.765	0.819818	0.0264675		1.765	0.799926	0.018655
1.766	0.818902	0.0270247		1.766	0.799928	0.0186456
1.767	0.81937	0.0271006		1.767	0.799927	0.0186461
1.768	0.82025	0.0267196		1.768	0.799911	0.0186496
1.769	0.82098	0.0260321		1.769	0.79988	0.0186524
1.77	0.82169	0.0262273		1.77	0.79984	0.0186557
1.771	0.822199	0.026862		1.771	0.799796	0.018661
1.772	0.822913	0.0272031		1.772	0.799746	0.018666
1.773	0.823215	0.0278087		1.773	0.799687	0.0186678
1.774	0.822937	0.0284431		1.774	0.799624	0.0186641
1.775	0.822872	0.0287048		1.775	0.799567	0.0186562
1.776	0.823397	0.0285514		1.776	0.799528	0.0186455
1.777	0.824599	0.0280942		1.777	0.799512	0.0186352
1.778	0.825846	0.0279746		1.778	0.79951	0.0186268
1.779	0.826629	0.0277038		1.779	0.799506	0.0186169
1.78	0.827077	0.0274393		1.78	0.799487	0.0186072
1.781	0.827226	0.027824		1.781	0.799453	0.0185971
1.782	0.827488	0.0284446		1.782	0.799412	0.018586
1.783	0.827508	0.0285043		1.783	0.799375	0.0185732
1.784	0.827803	0.0271865		1.784	0.799337	0.018561
1.785	0.82886	0.0256856		1.785	0.799291	0.0185504
1.786	0.829877	0.0250373		1.786	0.799226	0.0185378
1.787	0.83072	0.0252143		1.787	0.799145	0.018521
1.788	0.830946	0.0256228		1.788	0.799064	0.0185003
1.789	0.83045	0.0261907		1.789	0.798997	0.0184821
1.79	0.82978	0.0266615		1.79	0.798951	0.0184721
1.791	0.829929	0.0264781		1.791	0.79892	0.0184719
1.792	0.830494	0.0260197		1.792	0.798888	0.0184792
1.793	0.831382	0.0250756		1.793	0.798841	0.0184872
1.794	0.831995	0.0243053		1.794	0.798777	0.0184882
1.795	0.831789	0.0236502		1.795	0.798705	0.0184772
1.796	0.831083	0.0234829		1.796	0.798639	0.0184589
1.797	0.829215	0.0243379		1.797	0.798588	0.0184468
1.798	0.827036	0.0259641		1.798	0.798554	0.0184533
1.799	0.825459	0.0274932		1.799	0.798531	0.0184828
1.8	0.825015	0.0283991		1.8	0.798513	0.0185276
1.801	0.825108	0.0281735		1.801	0.798499	0.018577
1.802	0.82612	0.0273027		1.802	0.798492	0.0186173
1.803	0.827722	0.026426		1.803	0.798492	0.0186477
1.804	0.828743	0.0263745		1.804	0.798498	0.0186724
1.805	0.828711	0.0266296		1.805	0.798504	0.0186956
1.806	0.827137	0.0272734		1.806	0.798503	0.018719
1.807	0.825459	0.027588		1.807	0.798494	0.0187427
1.808	0.823897	0.0278539		1.808	0.798481	0.0187662
1.809	0.823163	0.0281207		1.809	0.798468	0.0187919
1.81	0.823135	0.0283841		1.81	0.798458	0.0188232
1.811	0.82282	0.028922		1.811	0.798453	0.0188636
1.812	0.822642	0.0299627		1.812	0.798457	0.0189146
1.813	0.82278	0.0310229		1.813	0.798473	0.018972
1.814	0.823098	0.0321114		1.814	0.798501	0.0190298
1.815	0.822792	0.0330435		1.815	0.798537	0.0190819
1.816	0.821819	0.0337939		1.816	0.798571	0.0191232
1.817	0.820803	0.0339832		1.817	0.798594	0.0191513
1.818	0.820686	0.0339744		1.818	0.798601	0.0191655
1.819	0.821218	0.0339084		1.819	0.798598	0.0191708
1.82	0.822812	0.0340632		1.82	0.798594	0.0191711
1.821	0.824914	0.0346318		1.821	0.798593	0.0191711
1.822	0.825765	0.0353021		1.822	0.798591	0.0191732
1.823	0.825669	0.0354392		1.823	0.798583	0.0191807
1.824	0.825632	0.0347678		1.824	0.798571	0.0191917
1.825	0.825858	0.0348723		1.825	0.798559	0.0192044
1.826	0.826391	0.0350326		1.826	0.798549	0.0192132
1.827	0.827105	0.0356522		1.827	0.798544	0.0192167
1.828	0.82859	0.0360143		1.828	0.798539	0.0192153
1.829	0.829546	0.0357242		1.829	0.798525	0.0192091
1.83	0.828888	0.0355633		1.83	0.798495	0.0191992
1.831	0.827149	0.0352888		1.831	0.798453	0.0191894
1.832	0.825439	0.0346998		1.832	0.798408	0.0191775
1.833	0.824498	0.0333375		1.833	0.798369	0.0191621
1.834	0.824196	0.0316331		1.834	0.798338	0.0191436
1.835	0.824894	0.0305985		1.835	0.79831	0.0191214
1.836	0.826185	0.0298512		1.836	0.798275	0.0190966
1.837	0.826802	0.0294671		1.837	0.798233	0.0190708
1.838	0.826927	0.0293439		1.838	0.798185	0.0190404
1.839	0.826532	0.0292948		1.839	0.798135	0.019006
1.84	0.826383	0.0290345		1.84	0.798079	0.0189733
1.841	0.826693	0.0284144		1.841	0.798014	0.01895
1.842	0.826697	0.0276741		1.842	0.79794	0.0189434
1.843	0.826818	0.0269087		1.843	0.79786	0.0189508
1.844	0.827464	0.0260393		1.844	0.797784	0.0189618
1.845	0.827876	0.0251411		1.845	0.797723	0.018963
1.846	0.828529	0.0241872		1.846	0.797677	0.0189498
1.847	0.829469	0.0237197		1.847	0.797643	0.0189274
1.848	0.830034	0.0243887		1.848	0.797611	0.0189044
1.849	0.830184	0.0255315		1.849	0.797577	0.0188844
1.85	0.830284	0.0272056		1.85	0.797539	0.0188685
1.851	0.830139	0.0289424		1.851	0.797497	0.0188502
1.852	0.830079	0.0299418		1.852	0.79745	0.0188255
1.853	0.830256	0.0302972		1.853	0.797398	0.0188021
1.854	0.830329	0.0301593		1.854	0.797338	0.0187871
1.855	0.830107	0.0311421		1.855	0.797275	0.0187831
1.856	0.829453	0.0323828		1.856	0.797217	0.0187894
1.857	0.828541	0.0340972		1.857	0.797173	0.018803
1.858	0.828267	0.0354692		1.858	0.797144	0.0188175
1.859	0.828243	0.0355443		1.859	0.797123	0.0188279
1.86	0.828323	0.0344393		1.86	0.797099	0.0188328
1.861	0.828424	0.032885		1.861	0.797066	0.0188348
1.862	0.828622	0.031672		1.862	0.797027	0.0188366
1.863	0.828557	0.0305584		1.863	0.796989	0.0188381
1.864	0.827791	0.0300438		1.864	0.796962	0.0188395
1.865	0.826217	0.0297076		1.865	0.796946	0.0188431
1.866	0.824793	0.0296008		1.866	0.796938	0.0188509
1.867	0.82399	0.0298274		1.867	0.796931	0.0188581
1.868	0.823917	0.0306892		1.868	0.796922	0.0188643
1.869	0.823389	0.0317948		1.869	0.796916	0.018873
1.87	0.822598	0.0317293		1.87	0.796913	0.0188896
1.871	0.822312	0.0308734		1.871	0.796914	0.0189194
1.872	0.821985	0.0303105		1.872	0.796913	0.0189632
1.873	0.821763	0.0296252		1.873	0.796904	0.0190162
1.874	0.821957	0.0288769		1.874	0.796882	0.019067
1.875	0.821779	0.0285041		1.875	0.796854	0.0191033
1.876	0.821606	0.0285743		1.876	0.796826	0.0191204
1.877	0.821694	0.0287677		1.877	0.796811	0.019124
1.878	0.822231	0.0288671		1.878	0.796811	0.0191277
1.879	0.823014	0.0287076		1.879	0.796826	0.0191389
1.88	0.823845	0.0285962		1.88	0.79685	0.0191557
1.881	0.824442	0.0279957		1.881	0.796875	0.0191678
1.882	0.825213	0.0272657		1.882	0.796897	0.0191695
1.883	0.825164	0.0268935		1.883	0.796915	0.0191611
1.884	0.824991	0.0269858		1.884	0.796929	0.0191535
1.885	0.824668	0.0274411		1.885	0.796936	0.0191605
1.886	0.82495	0.0282775		1.886	0.796932	0.0191863
1.887	0.825439	0.0291179		1.887	0.796919	0.0192203
1.888	0.826133	0.0294677		1.888	0.796897	0.019244
1.889	0.826528	0.0293214		1.889	0.796876	0.0192481
1.89	0.826375	0.0289008		1.89	0.796859	0.0192312
1.891	0.826036	0.0288779		1.891	0.796845	0.0192075
1.892	0.825439	0.0298555		1.892	0.796833	0.0191907
1.893	0.825015	0.0316165		1.893	0.796818	0.0191909
1.894	0.824991	0.0333377		1.894	0.796793	0.0192048
1.895	0.824918	0.0346201		1.895	0.796757	0.0192207
1.896	0.823946	0.0350345		1.896	0.796712	0.0192291
1.897	0.822735	0.0344867		1.897	0.796662	0.0192295
1.898	0.822259	0.0333574		1.898	0.796608	0.0192226
1.899	0.822497	0.0325366		1.899	0.796552	0.0192143
1.9	0.823143	0.0318327		1.9	0.796496	0.0192107
1.901	0.823498	0.0318822		1.901	0.796446	0.0192192
1.902	0.82307	0.0322312		1.902	0.796403	0.0192365
1.903	0.822529	0.0319779		1.903	0.796369	0.0192534
1.904	0.822037	0.0313813		1.904	0.796339	0.0192605
1.905	0.821686	0.0302411		1.905	0.796308	0.0192541
1.906	0.822364	0.0290814		1.906	0.79627	0.019237
1.907	0.823042	0.0280431		1.907	0.796223	0.0192139
1.908	0.823917	0.027476		1.908	0.796169	0.0191962
1.909	0.825055	0.0279989		1.909	0.796115	0.0191955
1.91	0.825951	0.0286964		1.91	0.796062	0.0192096
1.911	0.826693	0.029341		1.911	0.796015	0.019228
1.912	0.826863	0.0299899		1.912	0.795968	0.0192406
1.913	0.826956	0.0304682		1.913	0.795923	0.0192429
1.914	0.827795	0.0303381		1.914	0.795871	0.0192369
1.915	0.828178	0.029399		1.915	0.795812	0.0192304
1.916	0.828025	0.028392		1.916	0.795749	0.0192288
1.917	0.827157	0.0280442		1.917	0.795693	0.0192377
1.918	0.824858	0.028809		1.918	0.795653	0.0192574
1.919	0.822421	0.0297906		1.919	0.795634	0.0192821
1.92	0.820678	0.0303032		1.92	0.795631	0.0193043
1.921	0.81912	0.0300932		1.921	0.795631	0.0193157
1.922	0.818721	0.0293729		1.922	0.795622	0.019311
1.923	0.818838	0.0289127		1.923	0.795607	0.0192964
1.924	0.818793	0.0285907		1.924	0.795598	0.0192839
1.925	0.819148	0.0281803		1.925	0.795606	0.0192833
1.926	0.819524	0.0275537		1.926	0.795637	0.0192987
1.927	0.81962	0.0271965		1.927	0.795683	0.0193239
1.928	0.820101	0.0273535		1.928	0.795725	0.0193448
1.929	0.820064	0.0275039		1.929	0.795742	0.019351
1.93	0.820226	0.0278645		1.93	0.795727	0.0193417
1.931	0.820544	0.0286308		1.931	0.795693	0.019328
1.932	0.820456	0.0290704		1.932	0.795661	0.019323
1.933	0.819858	0.0287416		1.933	0.795647	0.0193327
1.934	0.819374	0.0281987		1.934	0.795647	0.0193518
1.935	0.818559	0.0277237		1.935	0.795647	0.01937
1.936	0.817187	0.028016		1.936	0.795628	0.0193793
1.937	0.816639	0.0281958		1.937	0.795585	0.0193767
1.938	0.81699	0.0279271		1.938	0.795524	0.019365
1.939	0.817571	0.0273679		1.939	0.795466	0.0193528
1.94	0.818333	0.0274315		1.94	0.795425	0.019346
1.941	0.81893	0.0284831		1.941	0.795404	0.0193494
1.942	0.819221	0.0296769		1.942	0.795392	0.0193626
1.943	0.819701	0.030587		1.943	0.795377	0.0193808
1.944	0.820714	0.0307604		1.944	0.795351	0.0193977
1.945	0.821807	0.0304833		1.945	0.795314	0.0194056
1.946	0.822739	0.0293908		1.946	0.795274	0.0194007
1.947	0.822384	0.0279213		1.947	0.795236	0.0193847
1.948	0.821936	0.026421		1.948	0.795197	0.0193633
1.949	0.822191	0.0257355		1.949	0.795152	0.019345
1.95	0.822287	0.0258675		1.95	0.795095	0.0193377
1.951	0.821985	0.0258898		1.951	0.795028	0.0193398
1.952	0.821335	0.0262727		1.952	0.794959	0.0193442
1.953	0.820419	0.0268844		1.953	0.794896	0.0193413
1.954	0.819403	0.0272926		1.954	0.794845	0.0193303
1.955	0.818947	0.0271531		1.955	0.794808	0.0193147
1.956	0.818648	0.0266566		1.956	0.794783	0.0193033
1.957	0.81885	0.0258698		1.957	0.794763	0.0193025
1.958	0.819052	0.0256012		1.958	0.794741	0.0193091
1.959	0.819612	0.0256036		1.959	0.794713	0.0193192
1.96	0.819782	0.0255669		1.96	0.79468	0.0193288
1.961	0.820254	0.025686		1.961	0.794648	0.0193322
1.962	0.82092	0.0261368		1.962	0.794622	0.0193326
1.963	0.820928	0.0261654		1.963	0.794604	0.0193371
1.964	0.820149	0.0259582		1.964	0.794595	0.0193487
1.965	0.8196	0.0262115		1.965	0.79459	0.0193678
1.966	0.819842	0.0271405		1.966	0.794582	0.019389
1.967	0.821214	0.028762		1.967	0.794569	0.0194082
1.968	0.82347	0.0295857		1.968	0.794554	0.0194206
1.969	0.824745	0.0294268		1.969	0.794542	0.0194242
1.97	0.82472	0.0287623		1.97	0.794538	0.0194272
1.971	0.823865	0.0275804		1.971	0.794541	0.0194335
1.972	0.822207	0.0269729		1.972	0.794545	0.0194443
1.973	0.82148	0.0281029		1.973	0.794543	0.0194607
1.974	0.820932	0.0302282		1.974	0.794535	0.0194818
1.975	0.820391	0.0326498		1.975	0.794524	0.0195088
1.976	0.81975	0.0340664		1.976	0.794515	0.0195423
1.977	0.8196	0.0346173		1.977	0.794519	0.0195847
1.978	0.82004	0.0348717		1.978	0.794533	0.0196329
1.979	0.820653	0.0348314		1.979	0.794546	0.019681
1.98	0.820851	0.0343489		1.98	0.794549	0.0197199
1.981	0.820908	0.0337492		1.981	0.794534	0.0197428
1.982	0.821311	0.0337904		1.982	0.794505	0.0197522
1.983	0.821747	0.0336543		1.983	0.794471	0.0197535
1.984	0.82142	0.0329878		1.984	0.79444	0.0197541
1.985	0.820246	0.0320237		1.985	0.794419	0.0197561
1.986	0.818729	0.0315514		1.986	0.794407	0.0197602
1.987	0.81747	0.0312738		1.987	0.794401	0.0197632
1.988	0.816356	0.0313402		1.988	0.794394	0.0197617
1.989	0.815925	0.0314696		1.989	0.794385	0.0197557
1.99	0.815828	0.0314136		1.99	0.794371	0.0197475
1.991	0.816207	0.0305025		1.991	0.794351	0.0197387
1.992	0.817212	0.029096		1.992	0.794324	0.0197303
1.993	0.817837	0.0283716		1.993	0.794292	0.0197238
1.994	0.818208	0.0283432		1.994	0.794256	0.0197182
1.995	0.818059	0.0288889		1.995	0.794216	0.019714
1.996	0.817514	0.0300271		1.996	0.794179	0.0197087
1.997	0.816933	0.0309419		1.997	0.794146	0.0196966
[truncated: 53,002 more rows]

## Sheet: Fig 1e
Soft V-			Soft V+			Stiff V-			Stiff V+
Mean	SD	indentations	Mean	SD	indentations	Mean	SD	indentations	Mean	SD	indentations		Tukey's multiple comparisons test	Mean Diff,	95,00% CI of diff,	Below threshold?	Summary	Adjusted P Value
24.9907	3.04998	16	31.0905	5.68604	11	23.9393	4.7309	25	27.5543	4.6206	25
23.7887	1.50142	16	30.0524	4.16474	18	24.0431	2.40507	16	26.058	5.91495	22		Soft V- vs. Soft V+	-5.21	-7,535 to -2,886	Yes	****	<0,0001
20.4309	2.95429	13	26.6654	2.338	4	23.1367	2.80924	21	29.877	4.77155	24		Soft V- vs. Stiff V-	0.2394	-1,955 to 2,434	No	ns	0.9922
23.9864	1.6037	16	24.0952	3.91349	9								Soft V- vs. Stiff V+	-3.981	-6,108 to -1,854	Yes	****	<0,0001
			24.7606	6.29153	12								Soft V+ vs. Stiff V-	5.45	3,037 to 7,862	Yes	****	<0,0001
			25.8304	3.00725	11								Soft V+ vs. Stiff V+	1.23	-1,115 to 3,574	No	ns	0.5281
			29.1989	5.72648	9								Stiff V- vs. Stiff V+	-4.22	-6,220 to -2,220	Yes	****	<0,0001
			26.4145	5.47837	13
total maps (n)	4		8			3			3
total curves	61		87			41			71

## Sheet: Fig 1g
SOFT V- siPiezo1	SOFT V- scRNA	SOFT V+ siPiezo1	SOFT V+ scRNA
325.531	788.095	343.846	646.813			Tukey's multiple comparisons test	Mean Diff,	95,00% CI of diff,	Below threshold?	Summary	Adjusted P Value
470.659	559.121	291.392	295.385
340.733	253.077	252.491	355.568			siPiezo1 V- vs. scRNA V-	-57.78	-146,2 to 30,64	No	ns	0.329
270.586	282.051	439.048	1057.4			siPiezo1 V- vs. siPiezo1 V+	-71.7	-160,0 to 16,55	No	ns	0.1546
275.604	537.546	216.63	665.165			siPiezo1 V- vs. scRNA V+	-228	-316,2 to -139,7	Yes	****	<0,0001
306.63	512.711	356.923	332.857			scRNA V- vs. siPiezo1 V+	-13.93	-95,99 to 68,13	No	ns	0.9713
266.044	297.18	335.897	223.993			scRNA V- vs. scRNA V+	-170.2	-252,3 to -88,14	Yes	****	<0,0001
537.106	206.703	393.773	1039.41			siPiezo1 V+ vs. scRNA V+	-156.3	-237,8 to -74,74	Yes	****	<0,0001
297.18	319.744	269.231	309.927
28.7546	297.473	496.374	332.527
187.912	320.659	312.234	236.447
228.974	371.135	314.762	298.865				SOFT V- siPiezo1	SOFT V- scRNA	SOFT V+ siPiezo1	SOFT V+ scRNA
284.212	396.777	231.429	776.007			Number of values	47	58	59	66
282.454	535.128	330.22	392.454
375.348	687.399	240.44	524.579			Minimum	28.75	119.6	162.3	177.9
207.363	460.916	232.161	485.641			Maximum	537.1	788.1	546.1	1358
254.249	706.74	274.835	204.396			Range	508.4	668.5	383.8	1180
344.396	677.363	170.403	285.055
164.249	402.784	354.322	260.147			Mean	260.7	314.2	327.9	498.2
225.678	605.055	413.626	240.769			Std. Deviation	83.68	161.1	104.7	261.6
175.385	344.359	509.78	177.912			Std. Error of Mean	12.21	21.16	13.64	32.2
172.234	150.769	162.271	466.96
211.538	229.157	277.985	485.861
135.861	237.216	307.143	477.619
185.238	461.135	350.11	282.125
261.612	158.681	340.916	249.121
292.491	223.443	231.575	190.22
347.106	133.883	264.615	624.945
336.96	226.74	190.769	349.194
293.15	161.355	533.883	358.022
171.062	159.304	341.648	295.751
249.67	340.659	282.125	857.985
238.388	229.267	319.67	879.377
292.015	153.956	244.249	473.956
289.158	208.095	445.092	409.707
290.403	194.029	396.85	987.802
193.834	315.421	511.538	641.135
208.612	243.04	314.066	559.963
267.787	255.934	252.674	695.861
348.862	494.762	464.689	396.74
199.825	152.857	313.443	310.183
261.796	185.055	471.282	688.755
207.746	119.56	414.103	786.41
232.907	189.451	546.117	811.209
261.929	301.402	462.234	223.37
260.066	201.423	339.194	317.729
191.505	239.564	284.286	220.989
	226.318	531.612	543.516
	152.898	354.835	345.458
	316.312	532.894	240.22
	267.72	204.551	310.659
	353.921	231.243	269.78
	238.166	186.113	636.552
	260.332	163.015	412.963
	311.386	259.267	646.07
	203.686	274.71	624.304
	172.467	312.851	1357.71
	190.04	227.782	431.601
		225.852	566.26
			599.342
			424.479
			809.152
			664.042
			187.444
			466.148
			1164.87

## Sheet: Fig 1h
STIFF V- siPiezo1	STIFF V- scRNA	STIFF V+ siPiezo1	STIFF V+ scRNA
1892.4	2468.47	293.809	208.854			Tukey's multiple comparisons test	Mean Diff,	95,00% CI of diff,	Below threshold?	Summary	Adjusted P Value
1313.98	2265.77	188.009	135.389
1944	2398.67	61.314	194.314			siPiezo1 V- vs. scRNA V-	-1296	-1765 to -827,2	Yes	****	<0,0001
1508.14	3253.61	156.946	385.17			siPiezo1 V- vs. siPiezo1 V+	1307	829,4 to 1784	Yes	****	<0,0001
2113.05	3058.99	198.381	240.986			siPiezo1 V- vs. scRNA V+	1246	735,9 to 1757	Yes	****	<0,0001
3517.17	2414.38	201.584	283.844			scRNA V- vs. siPiezo1 V+	2603	2125 to 3080	Yes	****	<0,0001
2740.42	1697.02	136.66	132.491			scRNA V- vs. scRNA V+	2542	2032 to 3053	Yes	****	<0,0001
1302.95	1953.97	272.71	231.224			siPiezo1 V+ vs. scRNA V+	-60.46	-573,6 to 452,7	No	ns	0.9899
1653.09	863.888	366.003	237.02
1001.11	1510.63	347.904	167.419
1668.7	4617.66	100.919	147.489				STIFF V- siPiezo1	STIFF V- scRNA	STIFF V+ siPiezo1	STIFF V+ scRNA
2097.69	2454.37	245.672	130			Number of values	62	42	40	33
2501.86	2655.21	207.358	304.535
2492.45	3147.03	269.701	290.103			Minimum	344.6	863.9	61.31	130
989.944	3047.15	84.064	220.984			Maximum	6396	5724	366	497.7
2442.88	2311.56	95.016	191.607			Range	6051	4860	304.7	367.7
1795.83	978	160.839	359.149
1151.63	1875.45	353.179	299.59			Mean	2106	2803	203.6	233.8
800.142	1924.64	271.789	210.068			Std. Deviation	1488	1200	78.22	78.8
1665.77	1787.21	218.75	194.318			Std. Error of Mean	189	185.2	12.37	13.72
3176.87	1091.07	145.894	245.672
3859.31	1558.94	362.08	497.718
2224.5	1455.94	207.761	321.201
907.269	910.638	235.855	259.225
1473.63	2189.07	275.452	190.107
1613.55	1534.18	181.461	166.277
1377.92	3579.06	306.916	176.128
497.058	3563.25	174.575	252.677
713.757	4955.69	136.257	222.657
968.073	3812.87	191.438	252.078
545.079	4520.53	202.355	179.323
1386.16	4991.88	99.247	220.593
495.52	2624.7	123.01	168.008
344.607	3274.12	203.22
1719.56	3735.07	154.229
1042.58	3255.81	237.168
760.056	4061.24	170.936
1023.05	3068.6	172.001
661.78	5723.67	201.09
460.466	4233.89	132.396
774.305	3504.18
664.38	3384.36
468.927
805.146
591.159
5943.33
5584.72
6395.55
3007.45
4415.27
3569.91
5247.32
3237.09
2385.9
5355.49
3096.89
3305.74
2740.77
2621.37
4256.35
2804.84
1458.58

## Sheet: Fig 1i
SOFT V- siPiezo1	SOFT V- scRNA	SOFT V+ siPiezo1	SOFT V+ scRNA
0.495	0.233	0.713	0.064			Tukey's multiple comparisons test	Mean Diff,	95,00% CI of diff,	Below threshold?	Summary	Adjusted P Value
0.419	0.209	0.791	0.133
0.678	0.297	0.708	0.129			siPiezo1 V- vs. scRNA V-	0.1108	0,008019 to 0,2136	Yes	*	0.0292
0.41	0.155	0.785	0.184			siPiezo1 V- vs. siPiezo1 V+	0.1165	0,01314 to 0,2199	Yes	*	0.0205
0.299	0.326	0.779	0.16			siPiezo1 V- vs. scRNA V+	0.4385	0,3357 to 0,5412	Yes	****	<0,0001
0.406	0.373	0.749	0.158			scRNA V- vs. siPiezo1 V+	0.005713	-0,08384 to 0,09527	No	ns	0.9984
0.476	0.239	0.314	0.087			scRNA V- vs. scRNA V+	0.3277	0,2402 to 0,4151	Yes	****	<0,0001
0.878	0.52	0.557	0.092			siPiezo1 V+ vs. scRNA V+	0.3219	0,2324 to 0,4115	Yes	****	<0,0001
0.704	0.425	0.388	0.338
0.857	0.633	0.307	0.091
0.693	0.41	0.129	0.113
0.874	0.503	0.362	0.258				SOFT V- siPiezo1	SOFT V- scRNA	SOFT V+ siPiezo1	SOFT V+ scRNA
0.586	0.354	0.843	0.478			Number of values	32	50	47	51
0.908	0.48	0.845	0.304
0.891	0.38	0.676	0.387			Minimum	0.299	0.155	0.129	0.064
0.72	0.856	0.817	0.486			Maximum	0.927	0.94	0.91	0.954
0.664	0.848	0.651	0.357			Range	0.628	0.785	0.781	0.89
0.825	0.824	0.503	0.377
0.797	0.869	0.467	0.825			Mean	0.7323	0.6682	0.654	0.3447
0.87	0.858	0.464	0.336			Std. Deviation	0.1762	0.2296	0.1724	0.2054
0.862	0.68	0.584	0.27			Std. Error of Mean	0.03116	0.03247	0.02514	0.02876
0.885	0.806	0.612	0.488
0.694	0.759	0.641	0.554
0.838	0.798	0.771	0.37
0.841	0.837	0.792	0.385
0.763	0.902	0.755	0.269
0.927	0.81	0.732	0.211
0.741	0.864	0.786	0.275
0.889	0.73	0.587	0.282
0.853	0.871	0.729	0.233
0.85	0.815	0.622	0.469
0.842	0.774	0.682	0.258
	0.433	0.401	0.223
	0.861	0.705	0.549
	0.797	0.644	0.258
	0.734	0.694	0.605
	0.871	0.42	0.358
	0.94	0.636	0.198
	0.89	0.699	0.295
	0.835	0.808	0.351
	0.619	0.634	0.434
	0.563	0.825	0.779
	0.558	0.91	0.273
	0.704	0.733	0.218
	0.881	0.805	0.681
	0.911	0.838	0.239
	0.893	0.846	0.805
	0.831		0.146
	0.778		0.954
	0.872		0.239
			0.553

## Sheet: Fig 1j
STIFF V- siPiezo1	STIFF V- scRNA	STIFF V+ siPiezo1	STIFF V+ scRNA
0.228	0.089	0.782	0.606			Tukey's multiple comparisons test	Mean Diff,	95,00% CI of diff,	Below threshold?	Summary	Adjusted P Value
0.062	0.087	0.679	0.451
0.182	0.159	0.719	0.219			siPiezo1 V- vs. scRNA V-	-0.03717	-0,1132 to 0,03882	No	ns	0.5797
0.165	0.034	0.701	0.485			siPiezo1 V- vs. siPiezo1 V+	-0.5773	-0,6658 to -0,4889	Yes	****	<0,0001
0.185	0.081	0.8	0.418			siPiezo1 V- vs. scRNA V+	-0.4528	-0,5393 to -0,3663	Yes	****	<0,0001
0.148	0.154	0.767	0.173			scRNA V- vs. siPiezo1 V+	-0.5402	-0,6286 to -0,4517	Yes	****	<0,0001
0.192	0.073	0.379	0.36			scRNA V- vs. scRNA V+	-0.4156	-0,5021 to -0,3291	Yes	****	<0,0001
0.133	0.043	0.325	0.458			siPiezo1 V+ vs. scRNA V+	0.1246	0,03293 to 0,2162	Yes	**	0.0032
0.173	0.144	0.742	0.757
0.087	0.389	0.549	0.802
0.052	0.178	0.808	0.448				STIFF V- siPiezo1	STIFF V- scRNA	STIFF V+ siPiezo1	STIFF V+ scRNA
0.137	0.429	0.877	0.824			Number of values	52	46	31	33
0.084	0.087	0.815	0.783
0.077	0.138	0.635	0.776			Minimum	0.052	0.034	0.325	0.173
0.083	0.154	0.835	0.348			Maximum	0.715	0.807	0.959	0.939
0.098	0.236	0.693	0.796			Range	0.663	0.773	0.634	0.766
0.386	0.337	0.656	0.77
0.168	0.227	0.787	0.938			Mean	0.2608	0.2762	0.7623	0.6425
0.337	0.198	0.833	0.766			Std. Deviation	0.1561	0.1626	0.1474	0.2043
0.308	0.309	0.87	0.8			Std. Error of Mean	0.02165	0.02397	0.02647	0.03557
0.121	0.32	0.922	0.939
0.083	0.196	0.844	0.63
0.207	0.177	0.918	0.937
0.226	0.338	0.699	0.732
0.193	0.263	0.959	0.834
0.163	0.479	0.907	0.744
0.211	0.255	0.746	0.83
0.406	0.259	0.909	0.549
0.295	0.166	0.701	0.59
0.18	0.374	0.846	0.676
0.17	0.345	0.929	0.696
0.215	0.522		0.487
0.163	0.592		0.581
0.201	0.455
0.615	0.188
0.493	0.552
0.497	0.195
0.377	0.416
0.36	0.807
0.4	0.356
0.405	0.263
0.255	0.264
0.18	0.511
0.282	0.344
0.614	0.198
0.4	0.326
0.48
0.715
0.373
0.479
0.318
0.201

## Sheet: Fig 1k
	Young's Modulus (kPa)	siPiezo1 V-
	0.4	325.531	470.659	340.733	270.586	275.604	306.63	266.044	537.106	297.18	28.7546	187.912	228.974	284.212	282.454	375.348	207.363	254.249	344.396	164.249	225.678	175.385	172.234	211.538	135.861	185.238	261.612	292.491	347.106	336.96	293.15	171.062	249.67	238.388	292.015	289.158	290.403		193.834	208.612	267.787	348.862	199.825	261.796	207.746	232.907	261.929	260.066	191.505
	25	1892.4	1313.98	1944	1508.14	2113.05	3517.17	2740.42	1302.95	1653.09	1001.11	1668.7	2097.69	2501.86	2492.45	989.944	2442.88	1795.83	1151.63	800.142	1665.77	3176.87	3859.31	2224.5	907.269	1473.63	1613.55	1377.92	497.058	713.757	968.073	545.079	1386.16	495.52	344.607	1719.56	1042.58	760.056	1023.05	661.78	460.466	774.305	664.38	468.927	805.146	591.159	5943.33	5584.72	6395.55
[truncated: 131 more columns]

## Sheet: Fig 1l
Young's Modulus (kPa)	siPiezo1 V-
0.4	0.495	0.419	0.678	0.41	0.299	0.406	0.476	0.878	0.704	0.857	0.693	0.874	0.586	0.908	0.891	0.72	0.664	0.825	0.797	0.87	0.862		0.885	0.694	0.838	0.841	0.763	0.927	0.741	0.889	0.853	0.85	0.842
25	0.228	0.062	0.182	0.165	0.185	0.148	0.192	0.133	0.173	0.087	0.052	0.137	0.084	0.077	0.083	0.098	0.386	0.168	0.337	0.308	0.121	0.083	0.207	0.226	0.193	0.163	0.211	0.406	0.295	0.18	0.17	0.215	0.163	0.201	0.615	0.493	0.497	0.377	0.36	0.4	0.405	0.255	0.18	0.282	0.614	0.4	0.48	0.715	0.373
[truncated: 113 more columns]

[truncated: 30 more sheets: Fig 2b, Fig 2c, Fig 2d, Fig 2f, Fig 2g, Fig 2h, Fig 3b, Fid 3c, Fig 3d, Fig 3e, Fig 3f, Fig 3h, Fig 4a, Fig 4b, Fig 4d, Fig 4e, Fig 4f, Fig 4g, Fig 4h, Fig 4j …]
